# Supplementary material for: Phase separation in mullite-composition glass
Source: Sci Rep. 2022 Oct 21;12:17687. doi: 10.1038/s41598-022-22557-7 (PMC9587060; doi:10.1038/s41598-022-22557-7)
Supplement: Supplementary file 2 — Supplementary Information 2. [file 41598_2022_22557_MOESM2_ESM.txt]

# Q, AS12, AS23, AS33, AS38, AS42, AS54, AS61
6.400e-01	-8.600e-01	-8.833e-01	-8.690e-01	-8.898e-01	-8.883e-01	-8.976e-01	-9.728e-01
6.600e-01	-8.537e-01	-8.852e-01	-8.682e-01	-8.882e-01	-8.858e-01	-8.982e-01	-9.674e-01
6.800e-01	-8.426e-01	-8.697e-01	-8.586e-01	-8.795e-01	-8.794e-01	-8.929e-01	-9.617e-01
7.000e-01	-8.355e-01	-8.653e-01	-8.546e-01	-8.754e-01	-8.759e-01	-8.906e-01	-9.560e-01
7.200e-01	-8.277e-01	-8.587e-01	-8.495e-01	-8.706e-01	-8.716e-01	-8.876e-01	-9.500e-01
7.400e-01	-8.186e-01	-8.510e-01	-8.436e-01	-8.646e-01	-8.667e-01	-8.842e-01	-9.433e-01
7.600e-01	-8.097e-01	-8.442e-01	-8.372e-01	-8.591e-01	-8.623e-01	-8.801e-01	-9.361e-01
7.800e-01	-7.995e-01	-8.347e-01	-8.306e-01	-8.524e-01	-8.566e-01	-8.759e-01	-9.286e-01
8.000e-01	-7.901e-01	-8.262e-01	-8.234e-01	-8.459e-01	-8.510e-01	-8.716e-01	-9.200e-01
8.200e-01	-7.799e-01	-8.173e-01	-8.167e-01	-8.393e-01	-8.450e-01	-8.671e-01	-9.097e-01
8.400e-01	-7.702e-01	-8.099e-01	-8.098e-01	-8.326e-01	-8.392e-01	-8.624e-01	-8.993e-01
8.600e-01	-7.599e-01	-8.004e-01	-8.025e-01	-8.256e-01	-8.326e-01	-8.574e-01	-8.892e-01
8.800e-01	-7.490e-01	-7.910e-01	-7.943e-01	-8.179e-01	-8.258e-01	-8.514e-01	-8.795e-01
9.000e-01	-7.377e-01	-7.821e-01	-7.865e-01	-8.100e-01	-8.186e-01	-8.456e-01	-8.704e-01
9.200e-01	-7.254e-01	-7.705e-01	-7.769e-01	-8.011e-01	-8.106e-01	-8.385e-01	-8.625e-01
9.400e-01	-7.116e-01	-7.583e-01	-7.670e-01	-7.915e-01	-8.020e-01	-8.315e-01	-8.552e-01
9.600e-01	-6.970e-01	-7.456e-01	-7.561e-01	-7.814e-01	-7.927e-01	-8.235e-01	-8.480e-01
9.800e-01	-6.811e-01	-7.322e-01	-7.444e-01	-7.703e-01	-7.829e-01	-8.153e-01	-8.405e-01
1.000e+00	-6.640e-01	-7.183e-01	-7.320e-01	-7.590e-01	-7.724e-01	-8.065e-01	-8.326e-01
1.020e+00	-6.445e-01	-7.013e-01	-7.178e-01	-7.455e-01	-7.604e-01	-7.962e-01	-8.242e-01
1.040e+00	-6.221e-01	-6.812e-01	-7.016e-01	-7.300e-01	-7.467e-01	-7.847e-01	-8.151e-01
1.060e+00	-5.973e-01	-6.594e-01	-6.837e-01	-7.133e-01	-7.316e-01	-7.725e-01	-8.054e-01
1.080e+00	-5.704e-01	-6.361e-01	-6.643e-01	-6.947e-01	-7.151e-01	-7.589e-01	-7.949e-01
1.100e+00	-5.413e-01	-6.110e-01	-6.428e-01	-6.747e-01	-6.975e-01	-7.444e-01	-7.835e-01
1.120e+00	-5.087e-01	-5.828e-01	-6.194e-01	-6.528e-01	-6.779e-01	-7.280e-01	-7.712e-01
1.140e+00	-4.731e-01	-5.513e-01	-5.934e-01	-6.283e-01	-6.555e-01	-7.098e-01	-7.580e-01
1.160e+00	-4.330e-01	-5.131e-01	-5.599e-01	-5.926e-01	-6.192e-01	-6.736e-01	-7.440e-01
1.180e+00	-3.914e-01	-4.804e-01	-5.349e-01	-5.736e-01	-6.070e-01	-6.697e-01	-7.292e-01
1.200e+00	-3.445e-01	-4.415e-01	-5.024e-01	-5.441e-01	-5.815e-01	-6.495e-01	-7.135e-01
1.220e+00	-2.926e-01	-3.979e-01	-4.661e-01	-5.107e-01	-5.521e-01	-6.254e-01	-6.967e-01
1.240e+00	-2.372e-01	-3.495e-01	-4.268e-01	-4.739e-01	-5.196e-01	-5.992e-01	-6.787e-01
1.260e+00	-1.772e-01	-2.977e-01	-3.843e-01	-4.348e-01	-4.851e-01	-5.708e-01	-6.594e-01
1.280e+00	-1.124e-01	-2.420e-01	-3.384e-01	-3.927e-01	-4.474e-01	-5.404e-01	-6.390e-01
1.300e+00	-4.449e-02	-1.843e-01	-2.905e-01	-3.484e-01	-4.080e-01	-5.083e-01	-6.171e-01
1.320e+00	2.684e-02	-1.242e-01	-2.406e-01	-3.021e-01	-3.668e-01	-4.747e-01	-5.937e-01
1.340e+00	1.011e-01	-6.267e-02	-1.876e-01	-2.530e-01	-3.235e-01	-4.390e-01	-5.692e-01
1.360e+00	1.699e-01	-3.377e-03	-1.343e-01	-2.065e-01	-2.785e-01	-4.018e-01	-5.434e-01
1.380e+00	2.409e-01	5.737e-02	-8.518e-02	-1.586e-01	-2.330e-01	-3.636e-01	-5.165e-01
1.400e+00	3.082e-01	1.154e-01	-3.575e-02	-1.127e-01	-1.918e-01	-3.243e-01	-4.884e-01
1.420e+00	3.720e-01	1.710e-01	1.215e-02	-6.793e-02	-1.510e-01	-2.858e-01	-4.591e-01
1.440e+00	4.309e-01	2.234e-01	5.800e-02	-2.472e-02	-1.112e-01	-2.506e-01	-4.290e-01
1.460e+00	4.832e-01	2.710e-01	1.003e-01	1.561e-02	-7.367e-02	-2.162e-01	-3.985e-01
1.480e+00	5.279e-01	3.129e-01	1.385e-01	5.259e-02	-3.860e-02	-1.830e-01	-3.673e-01
1.500e+00	5.637e-01	3.477e-01	1.718e-01	8.533e-02	-6.801e-03	-1.516e-01	-3.358e-01
1.520e+00	5.898e-01	3.752e-01	1.997e-01	1.135e-01	2.147e-02	-1.223e-01	-3.046e-01
1.540e+00	6.059e-01	3.953e-01	2.219e-01	1.367e-01	4.590e-02	-9.528e-02	-2.739e-01
1.560e+00	6.117e-01	4.072e-01	2.380e-01	1.548e-01	6.614e-02	-7.080e-02	-2.434e-01
1.580e+00	6.078e-01	4.116e-01	2.486e-01	1.680e-01	8.247e-02	-4.895e-02	-2.137e-01
1.600e+00	5.957e-01	4.093e-01	2.539e-01	1.770e-01	9.508e-02	-2.967e-02	-1.855e-01
1.620e+00	5.757e-01	4.005e-01	2.540e-01	1.814e-01	1.039e-01	-1.332e-02	-1.589e-01
1.640e+00	5.490e-01	3.860e-01	2.495e-01	1.820e-01	1.091e-01	3.224e-04	-1.342e-01
1.660e+00	5.176e-01	3.677e-01	2.420e-01	1.793e-01	1.118e-01	1.191e-02	-1.117e-01
1.680e+00	4.820e-01	3.456e-01	2.309e-01	1.733e-01	1.114e-01	2.067e-02	-9.139e-02
1.700e+00	4.437e-01	3.207e-01	2.173e-01	1.649e-01	1.087e-01	2.718e-02	-7.340e-02
1.720e+00	4.035e-01	2.937e-01	2.016e-01	1.544e-01	1.040e-01	3.154e-02	-5.811e-02
1.740e+00	3.624e-01	2.654e-01	1.845e-01	1.423e-01	9.761e-02	3.390e-02	-4.528e-02
1.760e+00	3.213e-01	2.366e-01	1.664e-01	1.291e-01	9.006e-02	3.473e-02	-3.481e-02
1.780e+00	2.808e-01	2.076e-01	1.478e-01	1.154e-01	8.217e-02	3.475e-02	-2.657e-02
1.800e+00	2.413e-01	1.789e-01	1.290e-01	1.018e-01	7.455e-02	3.468e-02	-2.054e-02
1.820e+00	2.035e-01	1.512e-01	1.104e-01	8.844e-02	6.687e-02	3.389e-02	-1.690e-02
1.840e+00	1.669e-01	1.238e-01	9.115e-02	7.352e-02	5.668e-02	2.967e-02	-1.589e-02
1.860e+00	1.309e-01	9.632e-02	7.089e-02	5.643e-02	4.318e-02	2.120e-02	-1.765e-02
1.880e+00	9.539e-02	6.852e-02	4.966e-02	3.735e-02	2.674e-02	9.072e-03	-2.166e-02
1.900e+00	6.137e-02	4.149e-02	2.858e-02	1.802e-02	9.505e-03	-4.046e-03	-2.724e-02
1.920e+00	3.044e-02	1.670e-02	9.112e-03	4.286e-04	-5.833e-03	-1.535e-02	-3.394e-02
1.940e+00	1.521e-03	-6.586e-03	-9.535e-03	-1.612e-02	-1.997e-02	-2.618e-02	-4.142e-02
1.960e+00	-2.605e-02	-2.927e-02	-2.801e-02	-3.262e-02	-3.421e-02	-3.756e-02	-4.958e-02
1.980e+00	-5.171e-02	-5.073e-02	-4.571e-02	-4.849e-02	-4.809e-02	-4.905e-02	-5.841e-02
2.000e+00	-7.566e-02	-7.095e-02	-6.268e-02	-6.397e-02	-6.178e-02	-6.077e-02	-6.791e-02
2.020e+00	-9.824e-02	-9.023e-02	-7.923e-02	-7.934e-02	-7.562e-02	-7.284e-02	-7.800e-02
2.040e+00	-1.194e-01	-1.086e-01	-9.488e-02	-9.383e-02	-8.849e-02	-8.454e-02	-8.845e-02
2.060e+00	-1.391e-01	-1.258e-01	-1.099e-01	-1.078e-01	-1.013e-01	-9.622e-02	-9.919e-02
2.080e+00	-1.577e-01	-1.422e-01	-1.245e-01	-1.215e-01	-1.138e-01	-1.080e-01	-1.100e-01
2.100e+00	-1.748e-01	-1.575e-01	-1.381e-01	-1.345e-01	-1.259e-01	-1.193e-01	-1.206e-01
2.120e+00	-1.904e-01	-1.715e-01	-1.510e-01	-1.467e-01	-1.372e-01	-1.300e-01	-1.310e-01
2.140e+00	-2.049e-01	-1.845e-01	-1.632e-01	-1.581e-01	-1.477e-01	-1.398e-01	-1.411e-01
2.160e+00	-2.183e-01	-1.967e-01	-1.744e-01	-1.685e-01	-1.572e-01	-1.489e-01	-1.513e-01
2.180e+00	-2.312e-01	-2.086e-01	-1.856e-01	-1.791e-01	-1.671e-01	-1.588e-01	-1.616e-01
2.200e+00	-2.435e-01	-2.202e-01	-1.968e-01	-1.901e-01	-1.780e-01	-1.700e-01	-1.724e-01
2.220e+00	-2.554e-01	-2.319e-01	-2.081e-01	-2.014e-01	-1.894e-01	-1.819e-01	-1.831e-01
2.240e+00	-2.664e-01	-2.426e-01	-2.184e-01	-2.120e-01	-1.998e-01	-1.928e-01	-1.936e-01
2.260e+00	-2.763e-01	-2.519e-01	-2.278e-01	-2.214e-01	-2.088e-01	-2.023e-01	-2.035e-01
2.280e+00	-2.852e-01	-2.608e-01	-2.364e-01	-2.297e-01	-2.165e-01	-2.104e-01	-2.130e-01
2.300e+00	-2.933e-01	-2.690e-01	-2.443e-01	-2.373e-01	-2.233e-01	-2.175e-01	-2.222e-01
2.320e+00	-3.010e-01	-2.767e-01	-2.522e-01	-2.447e-01	-2.304e-01	-2.252e-01	-2.312e-01
2.340e+00	-3.095e-01	-2.852e-01	-2.608e-01	-2.535e-01	-2.390e-01	-2.346e-01	-2.404e-01
2.360e+00	-3.171e-01	-2.929e-01	-2.687e-01	-2.619e-01	-2.478e-01	-2.441e-01	-2.497e-01
2.380e+00	-3.245e-01	-3.006e-01	-2.767e-01	-2.705e-01	-2.570e-01	-2.539e-01	-2.588e-01
2.400e+00	-3.315e-01	-3.076e-01	-2.844e-01	-2.785e-01	-2.653e-01	-2.626e-01	-2.675e-01
2.420e+00	-3.373e-01	-3.136e-01	-2.908e-01	-2.851e-01	-2.718e-01	-2.693e-01	-2.758e-01
2.440e+00	-3.431e-01	-3.194e-01	-2.973e-01	-2.913e-01	-2.777e-01	-2.752e-01	-2.840e-01
2.460e+00	-3.495e-01	-3.260e-01	-3.044e-01	-2.979e-01	-2.842e-01	-2.820e-01	-2.926e-01
2.480e+00	-3.566e-01	-3.335e-01	-3.124e-01	-3.058e-01	-2.923e-01	-2.911e-01	-3.021e-01
2.500e+00	-3.647e-01	-3.420e-01	-3.213e-01	-3.153e-01	-3.023e-01	-3.026e-01	-3.127e-01
2.520e+00	-3.731e-01	-3.511e-01	-3.309e-01	-3.258e-01	-3.134e-01	-3.152e-01	-3.240e-01
2.540e+00	-3.816e-01	-3.603e-01	-3.405e-01	-3.362e-01	-3.241e-01	-3.273e-01	-3.354e-01
2.560e+00	-3.900e-01	-3.694e-01	-3.501e-01	-3.463e-01	-3.342e-01	-3.387e-01	-3.469e-01
2.580e+00	-3.986e-01	-3.786e-01	-3.600e-01	-3.564e-01	-3.444e-01	-3.501e-01	-3.582e-01
2.600e+00	-4.074e-01	-3.879e-01	-3.702e-01	-3.671e-01	-3.551e-01	-3.618e-01	-3.692e-01
2.620e+00	-4.165e-01	-3.974e-01	-3.803e-01	-3.776e-01	-3.660e-01	-3.735e-01	-3.793e-01
2.640e+00	-4.255e-01	-4.067e-01	-3.899e-01	-3.877e-01	-3.763e-01	-3.841e-01	-3.881e-01
2.660e+00	-4.342e-01	-4.151e-01	-3.984e-01	-3.965e-01	-3.848e-01	-3.926e-01	-3.945e-01
2.680e+00	-4.423e-01	-4.223e-01	-4.053e-01	-4.035e-01	-3.909e-01	-3.981e-01	-3.980e-01
2.700e+00	-4.487e-01	-4.273e-01	-4.095e-01	-4.073e-01	-3.936e-01	-3.995e-01	-3.985e-01
2.720e+00	-4.541e-01	-4.308e-01	-4.118e-01	-4.088e-01	-3.939e-01	-3.981e-01	-3.959e-01
2.740e+00	-4.585e-01	-4.332e-01	-4.123e-01	-4.085e-01	-3.924e-01	-3.949e-01	-3.911e-01
2.760e+00	-4.616e-01	-4.342e-01	-4.112e-01	-4.068e-01	-3.894e-01	-3.904e-01	-3.845e-01
2.780e+00	-4.629e-01	-4.334e-01	-4.085e-01	-4.035e-01	-3.850e-01	-3.844e-01	-3.766e-01
2.800e+00	-4.617e-01	-4.302e-01	-4.038e-01	-3.982e-01	-3.783e-01	-3.759e-01	-3.680e-01
2.820e+00	-4.581e-01	-4.251e-01	-3.975e-01	-3.908e-01	-3.696e-01	-3.657e-01	-3.593e-01
2.840e+00	-4.533e-01	-4.195e-01	-3.913e-01	-3.835e-01	-3.615e-01	-3.569e-01	-3.514e-01
2.860e+00	-4.483e-01	-4.143e-01	-3.859e-01	-3.778e-01	-3.556e-01	-3.511e-01	-3.451e-01
2.880e+00	-4.431e-01	-4.093e-01	-3.809e-01	-3.734e-01	-3.517e-01	-3.479e-01	-3.402e-01
2.900e+00	-4.374e-01	-4.043e-01	-3.764e-01	-3.697e-01	-3.487e-01	-3.459e-01	-3.365e-01
2.920e+00	-4.307e-01	-3.985e-01	-3.713e-01	-3.652e-01	-3.444e-01	-3.425e-01	-3.332e-01
2.940e+00	-4.234e-01	-3.925e-01	-3.662e-01	-3.605e-01	-3.395e-01	-3.387e-01	-3.302e-01
2.960e+00	-4.159e-01	-3.863e-01	-3.611e-01	-3.559e-01	-3.350e-01	-3.353e-01	-3.275e-01
2.980e+00	-4.085e-01	-3.802e-01	-3.563e-01	-3.517e-01	-3.314e-01	-3.331e-01	-3.254e-01
3.000e+00	-4.017e-01	-3.749e-01	-3.522e-01	-3.485e-01	-3.293e-01	-3.321e-01	-3.238e-01
3.020e+00	-3.954e-01	-3.701e-01	-3.486e-01	-3.458e-01	-3.277e-01	-3.312e-01	-3.226e-01
3.040e+00	-3.893e-01	-3.652e-01	-3.451e-01	-3.429e-01	-3.256e-01	-3.301e-01	-3.215e-01
3.060e+00	-3.834e-01	-3.606e-01	-3.417e-01	-3.403e-01	-3.235e-01	-3.288e-01	-3.206e-01
3.080e+00	-3.777e-01	-3.563e-01	-3.385e-01	-3.377e-01	-3.214e-01	-3.277e-01	-3.196e-01
3.100e+00	-3.725e-01	-3.522e-01	-3.356e-01	-3.353e-01	-3.193e-01	-3.266e-01	-3.188e-01
3.120e+00	-3.674e-01	-3.482e-01	-3.327e-01	-3.330e-01	-3.175e-01	-3.257e-01	-3.180e-01
3.140e+00	-3.626e-01	-3.447e-01	-3.302e-01	-3.310e-01	-3.158e-01	-3.249e-01	-3.173e-01
3.160e+00	-3.581e-01	-3.412e-01	-3.277e-01	-3.289e-01	-3.141e-01	-3.240e-01	-3.165e-01
3.180e+00	-3.538e-01	-3.379e-01	-3.252e-01	-3.269e-01	-3.123e-01	-3.229e-01	-3.158e-01
3.200e+00	-3.497e-01	-3.347e-01	-3.229e-01	-3.250e-01	-3.106e-01	-3.219e-01	-3.149e-01
3.220e+00	-3.460e-01	-3.317e-01	-3.207e-01	-3.230e-01	-3.089e-01	-3.209e-01	-3.136e-01
3.240e+00	-3.422e-01	-3.287e-01	-3.183e-01	-3.210e-01	-3.070e-01	-3.195e-01	-3.120e-01
3.260e+00	-3.386e-01	-3.257e-01	-3.159e-01	-3.188e-01	-3.049e-01	-3.178e-01	-3.103e-01
3.280e+00	-3.347e-01	-3.222e-01	-3.132e-01	-3.163e-01	-3.023e-01	-3.157e-01	-3.085e-01
3.300e+00	-3.308e-01	-3.190e-01	-3.105e-01	-3.139e-01	-2.998e-01	-3.135e-01	-3.066e-01
3.320e+00	-3.271e-01	-3.157e-01	-3.076e-01	-3.112e-01	-2.970e-01	-3.111e-01	-3.041e-01
3.340e+00	-3.237e-01	-3.125e-01	-3.048e-01	-3.085e-01	-2.943e-01	-3.086e-01	-3.013e-01
3.360e+00	-3.203e-01	-3.091e-01	-3.016e-01	-3.053e-01	-2.910e-01	-3.053e-01	-2.979e-01
3.380e+00	-3.167e-01	-3.054e-01	-2.980e-01	-3.017e-01	-2.873e-01	-3.014e-01	-2.943e-01
3.400e+00	-3.129e-01	-3.015e-01	-2.943e-01	-2.979e-01	-2.834e-01	-2.974e-01	-2.907e-01
3.420e+00	-3.094e-01	-2.980e-01	-2.907e-01	-2.942e-01	-2.796e-01	-2.937e-01	-2.863e-01
3.440e+00	-3.064e-01	-2.949e-01	-2.872e-01	-2.908e-01	-2.762e-01	-2.902e-01	-2.814e-01
3.460e+00	-3.033e-01	-2.914e-01	-2.833e-01	-2.871e-01	-2.723e-01	-2.860e-01	-2.762e-01
3.480e+00	-2.997e-01	-2.873e-01	-2.789e-01	-2.827e-01	-2.676e-01	-2.810e-01	-2.705e-01
3.500e+00	-2.956e-01	-2.828e-01	-2.740e-01	-2.777e-01	-2.624e-01	-2.754e-01	-2.642e-01
3.520e+00	-2.912e-01	-2.777e-01	-2.685e-01	-2.722e-01	-2.563e-01	-2.689e-01	-2.573e-01
3.540e+00	-2.865e-01	-2.723e-01	-2.626e-01	-2.661e-01	-2.499e-01	-2.619e-01	-2.498e-01
3.560e+00	-2.817e-01	-2.669e-01	-2.566e-01	-2.599e-01	-2.432e-01	-2.545e-01	-2.417e-01
3.580e+00	-2.763e-01	-2.608e-01	-2.498e-01	-2.527e-01	-2.356e-01	-2.461e-01	-2.330e-01
3.600e+00	-2.699e-01	-2.536e-01	-2.419e-01	-2.446e-01	-2.269e-01	-2.367e-01	-2.237e-01
3.620e+00	-2.631e-01	-2.461e-01	-2.336e-01	-2.359e-01	-2.175e-01	-2.263e-01	-2.137e-01
3.640e+00	-2.556e-01	-2.379e-01	-2.247e-01	-2.264e-01	-2.069e-01	-2.147e-01	-2.029e-01
3.660e+00	-2.474e-01	-2.289e-01	-2.151e-01	-2.161e-01	-1.954e-01	-2.023e-01	-1.914e-01
3.680e+00	-2.388e-01	-2.195e-01	-2.050e-01	-2.054e-01	-1.837e-01	-1.898e-01	-1.796e-01
3.700e+00	-2.307e-01	-2.106e-01	-1.951e-01	-1.952e-01	-1.728e-01	-1.781e-01	-1.676e-01
3.720e+00	-2.235e-01	-2.023e-01	-1.856e-01	-1.854e-01	-1.627e-01	-1.671e-01	-1.550e-01
3.740e+00	-2.165e-01	-1.938e-01	-1.758e-01	-1.753e-01	-1.527e-01	-1.558e-01	-1.418e-01
3.760e+00	-2.086e-01	-1.842e-01	-1.649e-01	-1.642e-01	-1.414e-01	-1.432e-01	-1.282e-01
3.780e+00	-1.992e-01	-1.735e-01	-1.530e-01	-1.520e-01	-1.287e-01	-1.292e-01	-1.139e-01
3.800e+00	-1.894e-01	-1.622e-01	-1.406e-01	-1.391e-01	-1.151e-01	-1.145e-01	-9.890e-02
3.820e+00	-1.786e-01	-1.502e-01	-1.273e-01	-1.253e-01	-1.006e-01	-9.866e-02	-8.308e-02
3.840e+00	-1.671e-01	-1.374e-01	-1.134e-01	-1.108e-01	-8.544e-02	-8.220e-02	-6.656e-02
3.860e+00	-1.550e-01	-1.239e-01	-9.863e-02	-9.569e-02	-6.953e-02	-6.490e-02	-4.943e-02
3.880e+00	-1.422e-01	-1.098e-01	-8.338e-02	-7.977e-02	-5.274e-02	-4.653e-02	-3.162e-02
3.900e+00	-1.281e-01	-9.467e-02	-6.703e-02	-6.265e-02	-3.432e-02	-2.654e-02	-1.308e-02
3.920e+00	-1.135e-01	-7.904e-02	-5.022e-02	-4.475e-02	-1.538e-02	-6.403e-03	5.900e-03
3.940e+00	-9.892e-02	-6.314e-02	-3.320e-02	-2.693e-02	3.172e-03	1.328e-02	2.501e-02
3.960e+00	-8.429e-02	-4.719e-02	-1.618e-02	-9.428e-03	2.096e-02	3.226e-02	4.421e-02
3.980e+00	-6.984e-02	-3.120e-02	8.490e-04	7.891e-03	3.847e-02	5.108e-02	6.365e-02
4.000e+00	-5.512e-02	-1.474e-02	1.841e-02	2.561e-02	5.675e-02	7.066e-02	8.356e-02
4.020e+00	-3.987e-02	1.986e-03	3.651e-02	4.414e-02	7.584e-02	9.106e-02	1.042e-01
4.040e+00	-2.331e-02	2.003e-02	5.562e-02	6.380e-02	9.620e-02	1.131e-01	1.253e-01
4.060e+00	-5.204e-03	3.939e-02	7.609e-02	8.496e-02	1.183e-01	1.371e-01	1.472e-01
4.080e+00	1.453e-02	5.997e-02	9.758e-02	1.075e-01	1.423e-01	1.629e-01	1.697e-01
4.100e+00	3.492e-02	8.096e-02	1.190e-01	1.304e-01	1.665e-01	1.886e-01	1.924e-01
4.120e+00	5.388e-02	1.007e-01	1.396e-01	1.521e-01	1.890e-01	2.118e-01	2.148e-01
4.140e+00	7.058e-02	1.186e-01	1.586e-01	1.716e-01	2.085e-01	2.319e-01	2.367e-01
4.160e+00	8.529e-02	1.352e-01	1.768e-01	1.896e-01	2.261e-01	2.505e-01	2.581e-01
4.180e+00	1.004e-01	1.524e-01	1.954e-01	2.082e-01	2.443e-01	2.700e-01	2.793e-01
4.200e+00	1.169e-01	1.705e-01	2.148e-01	2.277e-01	2.640e-01	2.910e-01	3.008e-01
4.220e+00	1.342e-01	1.895e-01	2.348e-01	2.480e-01	2.849e-01	3.131e-01	3.225e-01
4.240e+00	1.522e-01	2.087e-01	2.550e-01	2.689e-01	3.064e-01	3.359e-01	3.443e-01
4.260e+00	1.703e-01	2.281e-01	2.751e-01	2.898e-01	3.279e-01	3.590e-01	3.659e-01
4.280e+00	1.884e-01	2.472e-01	2.952e-01	3.105e-01	3.494e-01	3.817e-01	3.873e-01
4.300e+00	2.061e-01	2.663e-01	3.146e-01	3.306e-01	3.701e-01	4.041e-01	4.089e-01
4.320e+00	2.232e-01	2.849e-01	3.336e-01	3.504e-01	3.907e-01	4.266e-01	4.305e-01
4.340e+00	2.389e-01	3.020e-01	3.520e-01	3.700e-01	4.116e-01	4.494e-01	4.512e-01
4.360e+00	2.530e-01	3.176e-01	3.689e-01	3.888e-01	4.312e-01	4.697e-01	4.700e-01
4.380e+00	2.638e-01	3.306e-01	3.824e-01	4.044e-01	4.461e-01	4.850e-01	4.871e-01
4.400e+00	2.760e-01	3.421e-01	3.963e-01	4.169e-01	4.576e-01	4.970e-01	5.021e-01
4.420e+00	2.865e-01	3.536e-01	4.083e-01	4.284e-01	4.692e-01	5.086e-01	5.156e-01
4.440e+00	2.974e-01	3.653e-01	4.205e-01	4.402e-01	4.814e-01	5.208e-01	5.284e-01
4.460e+00	3.081e-01	3.767e-01	4.325e-01	4.520e-01	4.935e-01	5.332e-01	5.407e-01
4.480e+00	3.176e-01	3.868e-01	4.431e-01	4.628e-01	5.042e-01	5.442e-01	5.521e-01
4.500e+00	3.255e-01	3.954e-01	4.522e-01	4.723e-01	5.133e-01	5.537e-01	5.622e-01
4.520e+00	3.326e-01	4.030e-01	4.603e-01	4.809e-01	5.213e-01	5.621e-01	5.708e-01
4.540e+00	3.397e-01	4.102e-01	4.678e-01	4.886e-01	5.286e-01	5.691e-01	5.778e-01
4.560e+00	3.471e-01	4.178e-01	4.743e-01	4.951e-01	5.346e-01	5.746e-01	5.834e-01
4.580e+00	3.540e-01	4.242e-01	4.789e-01	5.007e-01	5.396e-01	5.791e-01	5.874e-01
4.600e+00	3.601e-01	4.289e-01	4.846e-01	5.052e-01	5.436e-01	5.822e-01	5.898e-01
4.620e+00	3.676e-01	4.350e-01	4.892e-01	5.088e-01	5.469e-01	5.843e-01	5.904e-01
4.640e+00	3.754e-01	4.407e-01	4.932e-01	5.124e-01	5.497e-01	5.857e-01	5.896e-01
4.660e+00	3.827e-01	4.453e-01	4.960e-01	5.146e-01	5.512e-01	5.855e-01	5.873e-01
4.680e+00	3.904e-01	4.500e-01	4.983e-01	5.161e-01	5.521e-01	5.844e-01	5.833e-01
4.700e+00	3.981e-01	4.541e-01	4.985e-01	5.168e-01	5.515e-01	5.818e-01	5.772e-01
4.720e+00	4.047e-01	4.572e-01	4.982e-01	5.156e-01	5.486e-01	5.762e-01	5.691e-01
4.740e+00	4.099e-01	4.584e-01	4.968e-01	5.123e-01	5.428e-01	5.670e-01	5.588e-01
4.760e+00	4.143e-01	4.585e-01	4.933e-01	5.070e-01	5.349e-01	5.551e-01	5.461e-01
4.780e+00	4.183e-01	4.580e-01	4.889e-01	5.003e-01	5.255e-01	5.416e-01	5.316e-01
4.800e+00	4.221e-01	4.563e-01	4.838e-01	4.933e-01	5.161e-01	5.275e-01	5.157e-01
4.820e+00	4.286e-01	4.574e-01	4.799e-01	4.861e-01	5.062e-01	5.131e-01	4.987e-01
4.840e+00	4.345e-01	4.572e-01	4.745e-01	4.785e-01	4.959e-01	4.981e-01	4.810e-01
4.860e+00	4.409e-01	4.571e-01	4.693e-01	4.708e-01	4.855e-01	4.831e-01	4.627e-01
4.880e+00	4.494e-01	4.584e-01	4.649e-01	4.640e-01	4.765e-01	4.695e-01	4.436e-01
4.900e+00	4.590e-01	4.605e-01	4.606e-01	4.577e-01	4.680e-01	4.562e-01	4.238e-01
4.920e+00	4.688e-01	4.621e-01	4.558e-01	4.508e-01	4.589e-01	4.419e-01	4.028e-01
4.940e+00	4.779e-01	4.630e-01	4.501e-01	4.428e-01	4.482e-01	4.255e-01	3.806e-01
4.960e+00	4.844e-01	4.618e-01	4.426e-01	4.326e-01	4.345e-01	4.056e-01	3.575e-01
4.980e+00	4.886e-01	4.584e-01	4.331e-01	4.201e-01	4.182e-01	3.831e-01	3.331e-01
5.000e+00	4.910e-01	4.536e-01	4.223e-01	4.062e-01	4.003e-01	3.594e-01	3.077e-01
5.020e+00	4.924e-01	4.484e-01	4.117e-01	3.922e-01	3.828e-01	3.365e-01	2.820e-01
5.040e+00	4.944e-01	4.436e-01	4.011e-01	3.788e-01	3.660e-01	3.146e-01	2.563e-01
5.060e+00	4.961e-01	4.386e-01	3.902e-01	3.653e-01	3.493e-01	2.928e-01	2.301e-01
5.080e+00	4.957e-01	4.314e-01	3.778e-01	3.505e-01	3.316e-01	2.702e-01	2.039e-01
5.100e+00	4.929e-01	4.224e-01	3.638e-01	3.346e-01	3.128e-01	2.463e-01	1.774e-01
5.120e+00	4.879e-01	4.116e-01	3.487e-01	3.175e-01	2.930e-01	2.219e-01	1.506e-01
5.140e+00	4.814e-01	4.000e-01	3.328e-01	2.998e-01	2.728e-01	1.973e-01	1.238e-01
5.160e+00	4.727e-01	3.863e-01	3.154e-01	2.808e-01	2.517e-01	1.724e-01	9.697e-02
5.180e+00	4.613e-01	3.711e-01	2.968e-01	2.607e-01	2.298e-01	1.472e-01	7.030e-02
5.200e+00	4.477e-01	3.542e-01	2.772e-01	2.400e-01	2.075e-01	1.221e-01	4.376e-02
5.220e+00	4.317e-01	3.354e-01	2.562e-01	2.183e-01	1.846e-01	9.701e-02	1.769e-02
5.240e+00	4.134e-01	3.153e-01	2.342e-01	1.960e-01	1.615e-01	7.219e-02	-7.898e-03
5.260e+00	3.922e-01	2.931e-01	2.108e-01	1.723e-01	1.376e-01	4.697e-02	-3.302e-02
5.280e+00	3.680e-01	2.682e-01	1.857e-01	1.473e-01	1.125e-01	2.067e-02	-5.770e-02
5.300e+00	3.404e-01	2.409e-01	1.591e-01	1.208e-01	8.606e-02	-6.263e-03	-8.198e-02
5.320e+00	3.100e-01	2.122e-01	1.314e-01	9.347e-02	5.884e-02	-3.332e-02	-1.056e-01
5.340e+00	2.783e-01	1.826e-01	1.036e-01	6.593e-02	3.181e-02	-5.955e-02	-1.283e-01
5.360e+00	2.459e-01	1.527e-01	7.549e-02	3.859e-02	5.242e-03	-8.496e-02	-1.498e-01
5.380e+00	2.130e-01	1.224e-01	4.741e-02	1.141e-02	-2.059e-02	-1.094e-01	-1.704e-01
5.400e+00	1.795e-01	9.205e-02	1.979e-02	-1.552e-02	-4.567e-02	-1.329e-01	-1.898e-01
5.420e+00	1.467e-01	6.302e-02	-6.953e-03	-4.132e-02	-6.980e-02	-1.551e-01	-2.078e-01
5.440e+00	1.143e-01	3.422e-02	-3.302e-02	-6.621e-02	-9.303e-02	-1.761e-01	-2.245e-01
5.460e+00	8.212e-02	5.765e-03	-5.846e-02	-9.056e-02	-1.153e-01	-1.960e-01	-2.400e-01
5.480e+00	5.092e-02	-2.156e-02	-8.254e-02	-1.137e-01	-1.363e-01	-2.144e-01	-2.540e-01
5.500e+00	2.084e-02	-4.770e-02	-1.054e-01	-1.355e-01	-1.559e-01	-2.316e-01	-2.666e-01
5.520e+00	-7.842e-03	-7.239e-02	-1.269e-01	-1.559e-01	-1.742e-01	-2.473e-01	-2.780e-01
5.540e+00	-3.485e-02	-9.587e-02	-1.470e-01	-1.751e-01	-1.912e-01	-2.616e-01	-2.880e-01
5.560e+00	-6.013e-02	-1.173e-01	-1.654e-01	-1.925e-01	-2.067e-01	-2.744e-01	-2.965e-01
5.580e+00	-8.382e-02	-1.374e-01	-1.824e-01	-2.084e-01	-2.205e-01	-2.857e-01	-3.038e-01
5.600e+00	-1.052e-01	-1.554e-01	-1.975e-01	-2.224e-01	-2.326e-01	-2.952e-01	-3.100e-01
5.620e+00	-1.250e-01	-1.719e-01	-2.111e-01	-2.351e-01	-2.432e-01	-3.034e-01	-3.148e-01
5.640e+00	-1.425e-01	-1.862e-01	-2.225e-01	-2.458e-01	-2.521e-01	-3.098e-01	-3.183e-01
5.660e+00	-1.574e-01	-1.979e-01	-2.321e-01	-2.544e-01	-2.589e-01	-3.142e-01	-3.207e-01
5.680e+00	-1.702e-01	-2.081e-01	-2.401e-01	-2.616e-01	-2.643e-01	-3.172e-01	-3.220e-01
5.700e+00	-1.815e-01	-2.169e-01	-2.469e-01	-2.678e-01	-2.686e-01	-3.196e-01	-3.223e-01
5.720e+00	-1.924e-01	-2.256e-01	-2.532e-01	-2.733e-01	-2.727e-01	-3.219e-01	-3.220e-01
5.740e+00	-2.027e-01	-2.337e-01	-2.589e-01	-2.782e-01	-2.764e-01	-3.240e-01	-3.210e-01
5.760e+00	-2.118e-01	-2.406e-01	-2.632e-01	-2.820e-01	-2.792e-01	-3.251e-01	-3.192e-01
5.780e+00	-2.195e-01	-2.455e-01	-2.662e-01	-2.844e-01	-2.807e-01	-3.249e-01	-3.167e-01
5.800e+00	-2.253e-01	-2.492e-01	-2.679e-01	-2.855e-01	-2.808e-01	-3.235e-01	-3.134e-01
5.820e+00	-2.291e-01	-2.514e-01	-2.682e-01	-2.855e-01	-2.797e-01	-3.209e-01	-3.093e-01
5.840e+00	-2.317e-01	-2.524e-01	-2.676e-01	-2.842e-01	-2.775e-01	-3.173e-01	-3.046e-01
5.860e+00	-2.331e-01	-2.520e-01	-2.660e-01	-2.822e-01	-2.745e-01	-3.130e-01	-2.994e-01
5.880e+00	-2.335e-01	-2.510e-01	-2.635e-01	-2.795e-01	-2.708e-01	-3.079e-01	-2.935e-01
5.900e+00	-2.330e-01	-2.490e-01	-2.604e-01	-2.759e-01	-2.664e-01	-3.022e-01	-2.872e-01
5.920e+00	-2.319e-01	-2.467e-01	-2.567e-01	-2.718e-01	-2.614e-01	-2.962e-01	-2.805e-01
5.940e+00	-2.298e-01	-2.436e-01	-2.524e-01	-2.671e-01	-2.559e-01	-2.896e-01	-2.735e-01
5.960e+00	-2.272e-01	-2.398e-01	-2.475e-01	-2.618e-01	-2.502e-01	-2.827e-01	-2.661e-01
5.980e+00	-2.239e-01	-2.352e-01	-2.421e-01	-2.559e-01	-2.439e-01	-2.753e-01	-2.584e-01
6.000e+00	-2.200e-01	-2.305e-01	-2.365e-01	-2.498e-01	-2.375e-01	-2.679e-01	-2.506e-01
6.020e+00	-2.156e-01	-2.253e-01	-2.304e-01	-2.433e-01	-2.306e-01	-2.601e-01	-2.425e-01
6.040e+00	-2.109e-01	-2.195e-01	-2.239e-01	-2.367e-01	-2.234e-01	-2.519e-01	-2.343e-01
6.060e+00	-2.055e-01	-2.131e-01	-2.171e-01	-2.294e-01	-2.157e-01	-2.436e-01	-2.260e-01
6.080e+00	-2.000e-01	-2.071e-01	-2.102e-01	-2.220e-01	-2.081e-01	-2.351e-01	-2.175e-01
6.100e+00	-1.947e-01	-2.009e-01	-2.032e-01	-2.149e-01	-2.006e-01	-2.267e-01	-2.090e-01
6.120e+00	-1.890e-01	-1.946e-01	-1.960e-01	-2.074e-01	-1.925e-01	-2.180e-01	-2.005e-01
6.140e+00	-1.826e-01	-1.878e-01	-1.885e-01	-1.994e-01	-1.842e-01	-2.090e-01	-1.919e-01
6.160e+00	-1.755e-01	-1.805e-01	-1.803e-01	-1.911e-01	-1.752e-01	-1.991e-01	-1.833e-01
6.180e+00	-1.679e-01	-1.727e-01	-1.723e-01	-1.827e-01	-1.661e-01	-1.893e-01	-1.746e-01
6.200e+00	-1.602e-01	-1.647e-01	-1.642e-01	-1.739e-01	-1.569e-01	-1.795e-01	-1.662e-01
6.220e+00	-1.526e-01	-1.568e-01	-1.564e-01	-1.656e-01	-1.484e-01	-1.706e-01	-1.581e-01
6.240e+00	-1.457e-01	-1.497e-01	-1.491e-01	-1.582e-01	-1.406e-01	-1.625e-01	-1.503e-01
6.260e+00	-1.402e-01	-1.437e-01	-1.429e-01	-1.513e-01	-1.341e-01	-1.558e-01	-1.430e-01
6.280e+00	-1.357e-01	-1.379e-01	-1.375e-01	-1.453e-01	-1.277e-01	-1.490e-01	-1.361e-01
6.300e+00	-1.306e-01	-1.326e-01	-1.311e-01	-1.395e-01	-1.212e-01	-1.422e-01	-1.294e-01
6.320e+00	-1.249e-01	-1.270e-01	-1.249e-01	-1.330e-01	-1.147e-01	-1.356e-01	-1.231e-01
6.340e+00	-1.204e-01	-1.218e-01	-1.198e-01	-1.271e-01	-1.090e-01	-1.296e-01	-1.170e-01
6.360e+00	-1.171e-01	-1.174e-01	-1.149e-01	-1.225e-01	-1.042e-01	-1.243e-01	-1.113e-01
6.380e+00	-1.133e-01	-1.140e-01	-1.102e-01	-1.174e-01	-9.990e-02	-1.195e-01	-1.060e-01
6.400e+00	-1.108e-01	-1.107e-01	-1.062e-01	-1.131e-01	-9.608e-02	-1.153e-01	-1.012e-01
6.420e+00	-1.085e-01	-1.076e-01	-1.026e-01	-1.094e-01	-9.245e-02	-1.112e-01	-9.685e-02
6.440e+00	-1.058e-01	-1.044e-01	-9.919e-02	-1.055e-01	-8.872e-02	-1.073e-01	-9.267e-02
6.460e+00	-1.032e-01	-1.013e-01	-9.583e-02	-1.017e-01	-8.496e-02	-1.033e-01	-8.879e-02
6.480e+00	-1.009e-01	-9.874e-02	-9.281e-02	-9.846e-02	-8.168e-02	-9.969e-02	-8.533e-02
6.500e+00	-9.914e-02	-9.646e-02	-9.022e-02	-9.560e-02	-7.899e-02	-9.659e-02	-8.222e-02
6.520e+00	-9.814e-02	-9.495e-02	-8.815e-02	-9.321e-02	-7.652e-02	-9.382e-02	-7.943e-02
6.540e+00	-9.756e-02	-9.372e-02	-8.625e-02	-9.129e-02	-7.410e-02	-9.135e-02	-7.690e-02
6.560e+00	-9.646e-02	-9.230e-02	-8.447e-02	-8.927e-02	-7.177e-02	-8.870e-02	-7.466e-02
6.580e+00	-9.562e-02	-9.109e-02	-8.294e-02	-8.742e-02	-6.958e-02	-8.600e-02	-7.279e-02
6.600e+00	-9.499e-02	-8.986e-02	-8.180e-02	-8.570e-02	-6.766e-02	-8.358e-02	-7.113e-02
6.620e+00	-9.602e-02	-9.027e-02	-8.149e-02	-8.514e-02	-6.677e-02	-8.187e-02	-6.979e-02
6.640e+00	-9.596e-02	-8.941e-02	-8.107e-02	-8.463e-02	-6.570e-02	-8.122e-02	-6.881e-02
6.660e+00	-9.793e-02	-9.108e-02	-8.196e-02	-8.492e-02	-6.609e-02	-8.146e-02	-6.821e-02
6.680e+00	-1.012e-01	-9.397e-02	-8.378e-02	-8.612e-02	-6.754e-02	-8.253e-02	-6.800e-02
6.700e+00	-1.048e-01	-9.639e-02	-8.546e-02	-8.770e-02	-6.881e-02	-8.337e-02	-6.795e-02
6.720e+00	-1.083e-01	-9.877e-02	-8.699e-02	-8.905e-02	-6.992e-02	-8.378e-02	-6.791e-02
6.740e+00	-1.121e-01	-1.015e-01	-8.878e-02	-9.041e-02	-7.098e-02	-8.382e-02	-6.788e-02
6.760e+00	-1.156e-01	-1.040e-01	-9.047e-02	-9.174e-02	-7.178e-02	-8.392e-02	-6.783e-02
6.780e+00	-1.194e-01	-1.064e-01	-9.245e-02	-9.325e-02	-7.259e-02	-8.439e-02	-6.771e-02
6.800e+00	-1.242e-01	-1.100e-01	-9.514e-02	-9.534e-02	-7.421e-02	-8.564e-02	-6.771e-02
6.820e+00	-1.295e-01	-1.146e-01	-9.825e-02	-9.777e-02	-7.661e-02	-8.748e-02	-6.787e-02
6.840e+00	-1.351e-01	-1.190e-01	-1.014e-01	-1.006e-01	-7.916e-02	-8.938e-02	-6.807e-02
6.860e+00	-1.409e-01	-1.238e-01	-1.045e-01	-1.033e-01	-8.152e-02	-9.080e-02	-6.818e-02
6.880e+00	-1.465e-01	-1.276e-01	-1.072e-01	-1.057e-01	-8.326e-02	-9.191e-02	-6.814e-02
6.900e+00	-1.515e-01	-1.313e-01	-1.099e-01	-1.078e-01	-8.485e-02	-9.252e-02	-6.780e-02
6.920e+00	-1.566e-01	-1.346e-01	-1.123e-01	-1.097e-01	-8.606e-02	-9.264e-02	-6.709e-02
6.940e+00	-1.621e-01	-1.387e-01	-1.153e-01	-1.115e-01	-8.776e-02	-9.303e-02	-6.626e-02
6.960e+00	-1.676e-01	-1.428e-01	-1.170e-01	-1.135e-01	-8.810e-02	-9.241e-02	-6.519e-02
6.980e+00	-1.717e-01	-1.448e-01	-1.184e-01	-1.142e-01	-8.803e-02	-9.116e-02	-6.359e-02
7.000e+00	-1.764e-01	-1.478e-01	-1.201e-01	-1.156e-01	-8.834e-02	-9.023e-02	-6.162e-02
7.020e+00	-1.810e-01	-1.510e-01	-1.215e-01	-1.163e-01	-8.828e-02	-8.900e-02	-5.946e-02
7.040e+00	-1.854e-01	-1.534e-01	-1.230e-01	-1.171e-01	-8.815e-02	-8.765e-02	-5.687e-02
7.060e+00	-1.900e-01	-1.562e-01	-1.244e-01	-1.176e-01	-8.809e-02	-8.623e-02	-5.389e-02
7.080e+00	-1.943e-01	-1.586e-01	-1.252e-01	-1.178e-01	-8.761e-02	-8.426e-02	-5.073e-02
7.100e+00	-1.985e-01	-1.609e-01	-1.258e-01	-1.178e-01	-8.683e-02	-8.238e-02	-4.728e-02
7.120e+00	-2.027e-01	-1.631e-01	-1.261e-01	-1.175e-01	-8.566e-02	-7.983e-02	-4.331e-02
7.140e+00	-2.056e-01	-1.644e-01	-1.256e-01	-1.165e-01	-8.393e-02	-7.650e-02	-3.895e-02
7.160e+00	-2.079e-01	-1.647e-01	-1.246e-01	-1.150e-01	-8.157e-02	-7.258e-02	-3.425e-02
7.180e+00	-2.098e-01	-1.648e-01	-1.233e-01	-1.131e-01	-7.863e-02	-6.851e-02	-2.911e-02
7.200e+00	-2.114e-01	-1.648e-01	-1.217e-01	-1.109e-01	-7.551e-02	-6.404e-02	-2.369e-02
7.220e+00	-2.124e-01	-1.642e-01	-1.195e-01	-1.083e-01	-7.217e-02	-5.927e-02	-1.806e-02
7.240e+00	-2.126e-01	-1.630e-01	-1.168e-01	-1.051e-01	-6.813e-02	-5.407e-02	-1.204e-02
7.260e+00	-2.116e-01	-1.603e-01	-1.133e-01	-1.014e-01	-6.321e-02	-4.795e-02	-5.724e-03
7.280e+00	-2.100e-01	-1.571e-01	-1.094e-01	-9.697e-02	-5.817e-02	-4.143e-02	9.574e-04
7.300e+00	-2.077e-01	-1.538e-01	-1.051e-01	-9.214e-02	-5.243e-02	-3.457e-02	7.814e-03
7.320e+00	-2.046e-01	-1.498e-01	-1.004e-01	-8.690e-02	-4.660e-02	-2.778e-02	1.469e-02
7.340e+00	-2.010e-01	-1.452e-01	-9.519e-02	-8.115e-02	-4.025e-02	-2.056e-02	2.199e-02
7.360e+00	-1.964e-01	-1.400e-01	-8.910e-02	-7.495e-02	-3.336e-02	-1.251e-02	2.939e-02
7.380e+00	-1.909e-01	-1.341e-01	-8.268e-02	-6.816e-02	-2.598e-02	-4.315e-03	3.669e-02
7.400e+00	-1.849e-01	-1.279e-01	-7.634e-02	-6.159e-02	-1.867e-02	3.176e-03	4.387e-02
7.420e+00	-1.791e-01	-1.219e-01	-6.993e-02	-5.498e-02	-1.175e-02	1.030e-02	5.109e-02
7.440e+00	-1.737e-01	-1.160e-01	-6.409e-02	-4.883e-02	-5.863e-03	1.647e-02	5.805e-02
7.460e+00	-1.681e-01	-1.105e-01	-5.821e-02	-4.290e-02	-8.966e-05	2.202e-02	6.473e-02
7.480e+00	-1.618e-01	-1.044e-01	-5.129e-02	-3.655e-02	6.238e-03	2.820e-02	7.120e-02
7.500e+00	-1.538e-01	-9.681e-02	-4.410e-02	-2.943e-02	1.281e-02	3.467e-02	7.754e-02
7.520e+00	-1.453e-01	-8.879e-02	-3.646e-02	-2.218e-02	1.975e-02	4.145e-02	8.390e-02
7.540e+00	-1.356e-01	-7.967e-02	-2.786e-02	-1.444e-02	2.775e-02	4.878e-02	9.038e-02
7.560e+00	-1.251e-01	-7.029e-02	-1.962e-02	-6.342e-03	3.531e-02	5.598e-02	9.676e-02
7.580e+00	-1.139e-01	-6.084e-02	-1.059e-02	2.214e-03	4.358e-02	6.360e-02	1.030e-01
7.600e+00	-1.020e-01	-5.021e-02	-1.263e-03	1.104e-02	5.210e-02	7.144e-02	1.091e-01
7.620e+00	-8.981e-02	-3.997e-02	7.858e-03	2.001e-02	6.041e-02	7.861e-02	1.148e-01
7.640e+00	-7.767e-02	-2.963e-02	1.714e-02	2.872e-02	6.831e-02	8.546e-02	1.202e-01
7.660e+00	-6.517e-02	-1.878e-02	2.642e-02	3.724e-02	7.597e-02	9.225e-02	1.253e-01
7.680e+00	-5.247e-02	-8.198e-03	3.566e-02	4.563e-02	8.360e-02	9.863e-02	1.303e-01
7.700e+00	-3.935e-02	3.068e-03	4.488e-02	5.400e-02	9.113e-02	1.049e-01	1.351e-01
7.720e+00	-2.610e-02	1.424e-02	5.387e-02	6.231e-02	9.859e-02	1.111e-01	1.394e-01
7.740e+00	-1.298e-02	2.473e-02	6.273e-02	7.051e-02	1.059e-01	1.168e-01	1.434e-01
7.760e+00	9.858e-05	3.552e-02	7.136e-02	7.847e-02	1.129e-01	1.226e-01	1.471e-01
7.780e+00	1.286e-02	4.613e-02	7.979e-02	8.599e-02	1.194e-01	1.276e-01	1.503e-01
7.800e+00	2.478e-02	5.521e-02	8.772e-02	9.311e-02	1.250e-01	1.318e-01	1.532e-01
7.820e+00	3.687e-02	6.478e-02	9.586e-02	1.003e-01	1.313e-01	1.363e-01	1.558e-01
7.840e+00	4.923e-02	7.493e-02	1.038e-01	1.075e-01	1.372e-01	1.408e-01	1.584e-01
7.860e+00	6.195e-02	8.518e-02	1.119e-01	1.148e-01	1.437e-01	1.460e-01	1.607e-01
7.880e+00	7.447e-02	9.518e-02	1.198e-01	1.221e-01	1.499e-01	1.507e-01	1.626e-01
7.900e+00	8.629e-02	1.045e-01	1.270e-01	1.288e-01	1.557e-01	1.549e-01	1.644e-01
7.920e+00	9.686e-02	1.129e-01	1.331e-01	1.344e-01	1.603e-01	1.577e-01	1.655e-01
7.940e+00	1.064e-01	1.199e-01	1.384e-01	1.391e-01	1.637e-01	1.592e-01	1.660e-01
7.960e+00	1.146e-01	1.260e-01	1.426e-01	1.427e-01	1.658e-01	1.597e-01	1.661e-01
7.980e+00	1.226e-01	1.320e-01	1.470e-01	1.459e-01	1.684e-01	1.606e-01	1.657e-01
8.000e+00	1.301e-01	1.371e-01	1.509e-01	1.489e-01	1.703e-01	1.610e-01	1.652e-01
8.020e+00	1.371e-01	1.425e-01	1.545e-01	1.518e-01	1.722e-01	1.616e-01	1.644e-01
8.040e+00	1.443e-01	1.473e-01	1.581e-01	1.550e-01	1.743e-01	1.623e-01	1.635e-01
8.060e+00	1.503e-01	1.519e-01	1.612e-01	1.572e-01	1.761e-01	1.627e-01	1.624e-01
8.080e+00	1.566e-01	1.561e-01	1.640e-01	1.595e-01	1.775e-01	1.628e-01	1.610e-01
8.100e+00	1.623e-01	1.603e-01	1.663e-01	1.618e-01	1.786e-01	1.626e-01	1.596e-01
8.120e+00	1.667e-01	1.633e-01	1.682e-01	1.628e-01	1.793e-01	1.619e-01	1.580e-01
8.140e+00	1.708e-01	1.662e-01	1.694e-01	1.637e-01	1.792e-01	1.608e-01	1.560e-01
8.160e+00	1.744e-01	1.679e-01	1.707e-01	1.644e-01	1.792e-01	1.599e-01	1.541e-01
8.180e+00	1.781e-01	1.701e-01	1.718e-01	1.650e-01	1.790e-01	1.585e-01	1.519e-01
8.200e+00	1.809e-01	1.718e-01	1.724e-01	1.649e-01	1.783e-01	1.569e-01	1.496e-01
8.220e+00	1.840e-01	1.733e-01	1.725e-01	1.646e-01	1.778e-01	1.553e-01	1.471e-01
8.240e+00	1.865e-01	1.745e-01	1.727e-01	1.642e-01	1.770e-01	1.535e-01	1.443e-01
8.260e+00	1.882e-01	1.751e-01	1.723e-01	1.638e-01	1.754e-01	1.513e-01	1.416e-01
8.280e+00	1.895e-01	1.751e-01	1.716e-01	1.626e-01	1.738e-01	1.488e-01	1.388e-01
8.300e+00	1.906e-01	1.757e-01	1.711e-01	1.615e-01	1.725e-01	1.467e-01	1.359e-01
8.320e+00	1.918e-01	1.759e-01	1.703e-01	1.610e-01	1.711e-01	1.445e-01	1.326e-01
8.340e+00	1.923e-01	1.758e-01	1.691e-01	1.595e-01	1.694e-01	1.419e-01	1.293e-01
8.360e+00	1.929e-01	1.755e-01	1.679e-01	1.580e-01	1.674e-01	1.391e-01	1.260e-01
8.380e+00	1.931e-01	1.748e-01	1.666e-01	1.563e-01	1.655e-01	1.367e-01	1.228e-01
8.400e+00	1.934e-01	1.737e-01	1.655e-01	1.546e-01	1.638e-01	1.343e-01	1.195e-01
8.420e+00	1.941e-01	1.739e-01	1.643e-01	1.534e-01	1.623e-01	1.319e-01	1.159e-01
8.440e+00	1.945e-01	1.737e-01	1.627e-01	1.511e-01	1.599e-01	1.288e-01	1.122e-01
8.460e+00	1.933e-01	1.713e-01	1.606e-01	1.488e-01	1.572e-01	1.252e-01	1.084e-01
8.480e+00	1.929e-01	1.699e-01	1.589e-01	1.463e-01	1.545e-01	1.221e-01	1.046e-01
8.500e+00	1.923e-01	1.688e-01	1.567e-01	1.441e-01	1.517e-01	1.191e-01	1.008e-01
8.520e+00	1.912e-01	1.668e-01	1.546e-01	1.419e-01	1.490e-01	1.156e-01	9.698e-02
8.540e+00	1.903e-01	1.653e-01	1.525e-01	1.393e-01	1.465e-01	1.124e-01	9.300e-02
8.560e+00	1.892e-01	1.636e-01	1.498e-01	1.370e-01	1.436e-01	1.088e-01	8.901e-02
8.580e+00	1.885e-01	1.621e-01	1.477e-01	1.342e-01	1.409e-01	1.053e-01	8.495e-02
8.600e+00	1.877e-01	1.603e-01	1.451e-01	1.316e-01	1.375e-01	1.012e-01	8.064e-02
8.620e+00	1.858e-01	1.581e-01	1.420e-01	1.282e-01	1.339e-01	9.705e-02	7.607e-02
8.640e+00	1.841e-01	1.560e-01	1.391e-01	1.251e-01	1.302e-01	9.299e-02	7.164e-02
8.660e+00	1.821e-01	1.537e-01	1.362e-01	1.219e-01	1.267e-01	8.898e-02	6.732e-02
8.680e+00	1.807e-01	1.516e-01	1.335e-01	1.188e-01	1.235e-01	8.526e-02	6.298e-02
8.700e+00	1.790e-01	1.494e-01	1.310e-01	1.161e-01	1.207e-01	8.181e-02	5.844e-02
8.720e+00	1.770e-01	1.470e-01	1.284e-01	1.128e-01	1.178e-01	7.850e-02	5.376e-02
8.740e+00	1.744e-01	1.438e-01	1.248e-01	1.094e-01	1.143e-01	7.431e-02	4.915e-02
8.760e+00	1.718e-01	1.406e-01	1.214e-01	1.059e-01	1.102e-01	6.973e-02	4.427e-02
8.780e+00	1.692e-01	1.372e-01	1.175e-01	1.022e-01	1.058e-01	6.469e-02	3.900e-02
8.800e+00	1.658e-01	1.334e-01	1.135e-01	9.793e-02	1.013e-01	5.958e-02	3.376e-02
8.820e+00	1.638e-01	1.308e-01	1.099e-01	9.406e-02	9.726e-02	5.504e-02	2.845e-02
8.840e+00	1.609e-01	1.274e-01	1.058e-01	9.003e-02	9.267e-02	4.997e-02	2.320e-02
8.860e+00	1.581e-01	1.238e-01	1.018e-01	8.590e-02	8.849e-02	4.512e-02	1.798e-02
8.880e+00	1.549e-01	1.208e-01	9.759e-02	8.157e-02	8.399e-02	4.035e-02	1.277e-02
8.900e+00	1.516e-01	1.172e-01	9.323e-02	7.696e-02	7.941e-02	3.525e-02	7.519e-03
8.920e+00	1.476e-01	1.124e-01	8.840e-02	7.197e-02	7.443e-02	2.950e-02	2.088e-03
8.940e+00	1.431e-01	1.076e-01	8.395e-02	6.728e-02	6.976e-02	2.449e-02	-3.564e-03
8.960e+00	1.384e-01	1.030e-01	7.946e-02	6.228e-02	6.474e-02	1.901e-02	-9.141e-03
8.980e+00	1.336e-01	9.847e-02	7.471e-02	5.738e-02	5.984e-02	1.358e-02	-1.474e-02
9.000e+00	1.290e-01	9.320e-02	7.030e-02	5.243e-02	5.527e-02	8.512e-03	-2.012e-02
9.020e+00	1.243e-01	8.876e-02	6.548e-02	4.800e-02	5.008e-02	3.486e-03	-2.526e-02
9.040e+00	1.195e-01	8.334e-02	6.074e-02	4.319e-02	4.539e-02	-1.465e-03	-3.055e-02
9.060e+00	1.153e-01	7.931e-02	5.585e-02	3.865e-02	4.069e-02	-6.399e-03	-3.575e-02
9.080e+00	1.104e-01	7.390e-02	5.104e-02	3.384e-02	3.566e-02	-1.130e-02	-4.049e-02
9.100e+00	1.054e-01	6.973e-02	4.623e-02	2.927e-02	3.099e-02	-1.605e-02	-4.535e-02
9.120e+00	1.012e-01	6.587e-02	4.141e-02	2.439e-02	2.627e-02	-2.087e-02	-4.996e-02
9.140e+00	9.609e-02	6.112e-02	3.634e-02	1.962e-02	2.136e-02	-2.585e-02	-5.450e-02
9.160e+00	9.052e-02	5.578e-02	3.132e-02	1.441e-02	1.659e-02	-3.075e-02	-5.924e-02
9.180e+00	8.657e-02	5.165e-02	2.718e-02	9.573e-03	1.276e-02	-3.440e-02	-6.351e-02
9.200e+00	8.089e-02	4.648e-02	2.256e-02	5.250e-03	8.446e-03	-3.866e-02	-6.780e-02
9.220e+00	7.499e-02	4.087e-02	1.794e-02	7.500e-04	4.118e-03	-4.283e-02	-7.160e-02
9.240e+00	6.956e-02	3.578e-02	1.338e-02	-3.662e-03	-2.929e-05	-4.662e-02	-7.526e-02
9.260e+00	6.390e-02	3.092e-02	9.078e-03	-8.038e-03	-3.957e-03	-5.009e-02	-7.897e-02
9.280e+00	5.746e-02	2.517e-02	4.466e-03	-1.263e-02	-8.098e-03	-5.387e-02	-8.250e-02
9.300e+00	5.251e-02	2.061e-02	-9.350e-05	-1.689e-02	-1.175e-02	-5.743e-02	-8.545e-02
9.320e+00	4.676e-02	1.556e-02	-4.585e-03	-2.084e-02	-1.569e-02	-6.082e-02	-8.842e-02
9.340e+00	4.163e-02	1.132e-02	-8.548e-03	-2.455e-02	-1.912e-02	-6.396e-02	-9.091e-02
9.360e+00	3.626e-02	7.195e-03	-1.252e-02	-2.861e-02	-2.233e-02	-6.687e-02	-9.340e-02
9.380e+00	3.163e-02	2.571e-03	-1.649e-02	-3.189e-02	-2.567e-02	-6.962e-02	-9.574e-02
9.400e+00	2.586e-02	-2.000e-03	-2.051e-02	-3.527e-02	-2.871e-02	-7.232e-02	-9.786e-02
9.420e+00	2.146e-02	-5.539e-03	-2.421e-02	-3.864e-02	-3.159e-02	-7.467e-02	-9.936e-02
9.440e+00	1.578e-02	-1.016e-02	-2.773e-02	-4.208e-02	-3.486e-02	-7.691e-02	-1.009e-01
9.460e+00	1.036e-02	-1.428e-02	-3.108e-02	-4.532e-02	-3.708e-02	-7.850e-02	-1.023e-01
9.480e+00	4.930e-03	-1.847e-02	-3.409e-02	-4.804e-02	-3.918e-02	-8.001e-02	-1.036e-01
9.500e+00	-1.396e-04	-2.293e-02	-3.762e-02	-5.106e-02	-4.150e-02	-8.193e-02	-1.045e-01
9.520e+00	-6.094e-03	-2.734e-02	-4.062e-02	-5.414e-02	-4.372e-02	-8.343e-02	-1.052e-01
9.540e+00	-1.076e-02	-3.132e-02	-4.321e-02	-5.700e-02	-4.556e-02	-8.459e-02	-1.052e-01
9.560e+00	-1.548e-02	-3.478e-02	-4.590e-02	-5.935e-02	-4.741e-02	-8.563e-02	-1.054e-01
9.580e+00	-2.002e-02	-3.908e-02	-4.842e-02	-6.143e-02	-4.886e-02	-8.607e-02	-1.057e-01
9.600e+00	-2.402e-02	-4.103e-02	-5.012e-02	-6.313e-02	-4.965e-02	-8.603e-02	-1.051e-01
9.620e+00	-2.775e-02	-4.316e-02	-5.259e-02	-6.439e-02	-5.105e-02	-8.664e-02	-1.043e-01
9.640e+00	-3.182e-02	-4.649e-02	-5.443e-02	-6.604e-02	-5.193e-02	-8.658e-02	-1.039e-01
9.660e+00	-3.533e-02	-4.896e-02	-5.612e-02	-6.759e-02	-5.288e-02	-8.666e-02	-1.033e-01
9.680e+00	-3.930e-02	-5.197e-02	-5.856e-02	-6.878e-02	-5.422e-02	-8.717e-02	-1.024e-01
9.700e+00	-4.283e-02	-5.385e-02	-5.956e-02	-6.944e-02	-5.420e-02	-8.644e-02	-1.015e-01
9.720e+00	-4.633e-02	-5.599e-02	-6.132e-02	-7.045e-02	-5.483e-02	-8.647e-02	-1.007e-01
9.740e+00	-4.925e-02	-5.872e-02	-6.237e-02	-7.168e-02	-5.489e-02	-8.568e-02	-9.948e-02
9.760e+00	-5.216e-02	-5.965e-02	-6.283e-02	-7.196e-02	-5.431e-02	-8.452e-02	-9.791e-02
9.780e+00	-5.545e-02	-6.268e-02	-6.395e-02	-7.239e-02	-5.466e-02	-8.368e-02	-9.642e-02
9.800e+00	-5.746e-02	-6.349e-02	-6.411e-02	-7.234e-02	-5.372e-02	-8.188e-02	-9.463e-02
9.820e+00	-5.974e-02	-6.457e-02	-6.483e-02	-7.296e-02	-5.337e-02	-8.085e-02	-9.288e-02
9.840e+00	-6.222e-02	-6.651e-02	-6.526e-02	-7.363e-02	-5.268e-02	-7.974e-02	-9.102e-02
9.860e+00	-6.441e-02	-6.725e-02	-6.544e-02	-7.342e-02	-5.247e-02	-7.858e-02	-8.951e-02
9.880e+00	-6.632e-02	-6.821e-02	-6.571e-02	-7.331e-02	-5.174e-02	-7.740e-02	-8.771e-02
9.900e+00	-6.852e-02	-6.918e-02	-6.658e-02	-7.308e-02	-5.188e-02	-7.670e-02	-8.581e-02
9.920e+00	-7.092e-02	-7.082e-02	-6.666e-02	-7.314e-02	-5.121e-02	-7.521e-02	-8.409e-02
9.940e+00	-7.165e-02	-7.106e-02	-6.613e-02	-7.206e-02	-5.009e-02	-7.381e-02	-8.229e-02
9.960e+00	-7.343e-02	-7.182e-02	-6.578e-02	-7.142e-02	-4.924e-02	-7.242e-02	-8.030e-02
9.980e+00	-7.509e-02	-7.212e-02	-6.603e-02	-7.113e-02	-4.884e-02	-7.120e-02	-7.804e-02
1.000e+01	-7.621e-02	-7.231e-02	-6.541e-02	-7.030e-02	-4.749e-02	-6.944e-02	-7.573e-02
1.002e+01	-7.720e-02	-7.266e-02	-6.531e-02	-6.961e-02	-4.678e-02	-6.779e-02	-7.363e-02
1.004e+01	-7.852e-02	-7.311e-02	-6.492e-02	-6.919e-02	-4.553e-02	-6.635e-02	-7.146e-02
1.006e+01	-7.983e-02	-7.381e-02	-6.436e-02	-6.870e-02	-4.419e-02	-6.454e-02	-6.908e-02
1.008e+01	-7.994e-02	-7.323e-02	-6.346e-02	-6.811e-02	-4.298e-02	-6.291e-02	-6.683e-02
1.010e+01	-8.032e-02	-7.355e-02	-6.310e-02	-6.727e-02	-4.195e-02	-6.110e-02	-6.449e-02
1.012e+01	-8.054e-02	-7.349e-02	-6.220e-02	-6.649e-02	-4.062e-02	-5.916e-02	-6.226e-02
1.014e+01	-8.093e-02	-7.253e-02	-6.096e-02	-6.519e-02	-3.877e-02	-5.681e-02	-5.965e-02
1.016e+01	-8.155e-02	-7.202e-02	-6.040e-02	-6.396e-02	-3.810e-02	-5.541e-02	-5.733e-02
1.018e+01	-8.140e-02	-7.161e-02	-5.946e-02	-6.264e-02	-3.634e-02	-5.347e-02	-5.512e-02
1.020e+01	-8.132e-02	-7.123e-02	-5.859e-02	-6.139e-02	-3.489e-02	-5.187e-02	-5.301e-02
1.022e+01	-8.202e-02	-7.142e-02	-5.802e-02	-6.011e-02	-3.329e-02	-5.036e-02	-5.083e-02
1.024e+01	-8.244e-02	-7.089e-02	-5.664e-02	-5.875e-02	-3.171e-02	-4.843e-02	-4.863e-02
1.026e+01	-8.341e-02	-7.153e-02	-5.632e-02	-5.764e-02	-3.108e-02	-4.701e-02	-4.668e-02
1.028e+01	-8.248e-02	-6.999e-02	-5.476e-02	-5.668e-02	-2.910e-02	-4.494e-02	-4.473e-02
1.030e+01	-8.108e-02	-6.851e-02	-5.306e-02	-5.515e-02	-2.713e-02	-4.251e-02	-4.271e-02
1.032e+01	-8.123e-02	-6.802e-02	-5.170e-02	-5.349e-02	-2.539e-02	-4.050e-02	-4.065e-02
1.034e+01	-8.138e-02	-6.702e-02	-5.106e-02	-5.245e-02	-2.410e-02	-3.901e-02	-3.857e-02
1.036e+01	-8.116e-02	-6.676e-02	-4.937e-02	-5.071e-02	-2.228e-02	-3.695e-02	-3.642e-02
1.038e+01	-8.003e-02	-6.502e-02	-4.850e-02	-4.955e-02	-2.098e-02	-3.519e-02	-3.453e-02
1.040e+01	-8.000e-02	-6.461e-02	-4.736e-02	-4.825e-02	-1.984e-02	-3.375e-02	-3.272e-02
1.042e+01	-7.916e-02	-6.314e-02	-4.611e-02	-4.691e-02	-1.814e-02	-3.159e-02	-3.063e-02
1.044e+01	-7.874e-02	-6.220e-02	-4.478e-02	-4.540e-02	-1.635e-02	-2.967e-02	-2.832e-02
1.046e+01	-7.848e-02	-6.152e-02	-4.350e-02	-4.432e-02	-1.477e-02	-2.778e-02	-2.646e-02
1.048e+01	-7.771e-02	-5.989e-02	-4.223e-02	-4.259e-02	-1.324e-02	-2.576e-02	-2.462e-02
1.050e+01	-7.733e-02	-5.947e-02	-4.104e-02	-4.137e-02	-1.159e-02	-2.367e-02	-2.267e-02
1.052e+01	-7.656e-02	-5.863e-02	-4.004e-02	-3.963e-02	-9.954e-03	-2.180e-02	-2.064e-02
1.054e+01	-7.637e-02	-5.874e-02	-3.905e-02	-3.839e-02	-8.651e-03	-2.029e-02	-1.853e-02
1.056e+01	-7.622e-02	-5.796e-02	-3.741e-02	-3.715e-02	-6.725e-03	-1.809e-02	-1.660e-02
1.058e+01	-7.592e-02	-5.752e-02	-3.642e-02	-3.623e-02	-5.705e-03	-1.671e-02	-1.495e-02
1.060e+01	-7.610e-02	-5.732e-02	-3.575e-02	-3.517e-02	-4.652e-03	-1.570e-02	-1.314e-02
1.062e+01	-7.648e-02	-5.692e-02	-3.555e-02	-3.467e-02	-3.901e-03	-1.461e-02	-1.139e-02
1.064e+01	-7.667e-02	-5.693e-02	-3.428e-02	-3.389e-02	-2.341e-03	-1.277e-02	-9.806e-03
1.066e+01	-7.590e-02	-5.527e-02	-3.312e-02	-3.224e-02	-1.068e-03	-1.108e-02	-7.926e-03
1.068e+01	-7.559e-02	-5.421e-02	-3.200e-02	-3.084e-02	5.473e-04	-8.949e-03	-6.134e-03
1.070e+01	-7.570e-02	-5.421e-02	-3.138e-02	-2.994e-02	1.490e-03	-7.985e-03	-4.241e-03
1.072e+01	-7.526e-02	-5.363e-02	-3.064e-02	-2.889e-02	2.568e-03	-6.949e-03	-2.048e-03
1.074e+01	-7.511e-02	-5.339e-02	-3.027e-02	-2.848e-02	3.513e-03	-5.794e-03	-1.148e-04
1.076e+01	-7.516e-02	-5.217e-02	-2.975e-02	-2.749e-02	4.564e-03	-4.361e-03	1.519e-03
1.078e+01	-7.593e-02	-5.250e-02	-2.924e-02	-2.677e-02	5.079e-03	-3.837e-03	3.054e-03
1.080e+01	-7.706e-02	-5.305e-02	-2.906e-02	-2.631e-02	5.475e-03	-2.756e-03	4.372e-03
1.082e+01	-7.780e-02	-5.390e-02	-2.852e-02	-2.599e-02	5.978e-03	-2.159e-03	5.804e-03
1.084e+01	-7.787e-02	-5.328e-02	-2.807e-02	-2.536e-02	6.931e-03	-9.464e-04	7.514e-03
1.086e+01	-7.879e-02	-5.371e-02	-2.784e-02	-2.477e-02	7.674e-03	3.435e-04	9.037e-03
1.088e+01	-7.919e-02	-5.348e-02	-2.723e-02	-2.452e-02	8.689e-03	1.728e-03	1.032e-02
1.090e+01	-7.934e-02	-5.294e-02	-2.663e-02	-2.396e-02	9.630e-03	2.905e-03	1.186e-02
1.092e+01	-8.005e-02	-5.314e-02	-2.645e-02	-2.363e-02	1.043e-02	3.670e-03	1.351e-02
1.094e+01	-8.097e-02	-5.331e-02	-2.619e-02	-2.328e-02	1.078e-02	4.498e-03	1.515e-02
1.096e+01	-8.153e-02	-5.393e-02	-2.634e-02	-2.267e-02	1.131e-02	5.328e-03	1.661e-02
1.098e+01	-8.193e-02	-5.390e-02	-2.591e-02	-2.223e-02	1.211e-02	6.629e-03	1.798e-02
1.100e+01	-8.274e-02	-5.365e-02	-2.597e-02	-2.215e-02	1.238e-02	7.123e-03	1.917e-02
1.102e+01	-8.409e-02	-5.442e-02	-2.607e-02	-2.221e-02	1.237e-02	7.550e-03	2.039e-02
1.104e+01	-8.411e-02	-5.468e-02	-2.595e-02	-2.184e-02	1.292e-02	8.357e-03	2.182e-02
1.106e+01	-8.515e-02	-5.516e-02	-2.643e-02	-2.162e-02	1.263e-02	8.596e-03	2.320e-02
1.108e+01	-8.593e-02	-5.592e-02	-2.597e-02	-2.143e-02	1.322e-02	9.020e-03	2.463e-02
1.110e+01	-8.722e-02	-5.641e-02	-2.656e-02	-2.144e-02	1.309e-02	8.873e-03	2.573e-02
1.112e+01	-8.817e-02	-5.642e-02	-2.668e-02	-2.173e-02	1.323e-02	9.568e-03	2.638e-02
1.114e+01	-8.903e-02	-5.704e-02	-2.641e-02	-2.131e-02	1.362e-02	1.014e-02	2.699e-02
1.116e+01	-9.031e-02	-5.787e-02	-2.673e-02	-2.088e-02	1.370e-02	1.077e-02	2.819e-02
1.118e+01	-9.107e-02	-5.814e-02	-2.612e-02	-2.089e-02	1.425e-02	1.171e-02	2.962e-02
1.120e+01	-9.209e-02	-5.888e-02	-2.681e-02	-2.097e-02	1.385e-02	1.164e-02	3.063e-02
1.122e+01	-9.249e-02	-5.893e-02	-2.628e-02	-2.079e-02	1.473e-02	1.301e-02	3.161e-02
1.124e+01	-9.245e-02	-5.841e-02	-2.593e-02	-2.025e-02	1.535e-02	1.361e-02	3.270e-02
1.126e+01	-9.322e-02	-5.940e-02	-2.645e-02	-2.022e-02	1.522e-02	1.379e-02	3.396e-02
1.128e+01	-9.372e-02	-5.949e-02	-2.607e-02	-1.985e-02	1.600e-02	1.482e-02	3.507e-02
1.130e+01	-9.396e-02	-5.942e-02	-2.614e-02	-1.972e-02	1.639e-02	1.537e-02	3.633e-02
1.132e+01	-9.342e-02	-5.903e-02	-2.518e-02	-1.928e-02	1.726e-02	1.612e-02	3.713e-02
1.134e+01	-9.330e-02	-5.809e-02	-2.435e-02	-1.841e-02	1.825e-02	1.733e-02	3.803e-02
1.136e+01	-9.220e-02	-5.757e-02	-2.359e-02	-1.741e-02	1.874e-02	1.831e-02	3.908e-02
1.138e+01	-9.141e-02	-5.652e-02	-2.305e-02	-1.680e-02	2.003e-02	1.983e-02	4.024e-02
1.140e+01	-9.035e-02	-5.519e-02	-2.258e-02	-1.599e-02	2.109e-02	2.062e-02	4.159e-02
1.142e+01	-8.945e-02	-5.393e-02	-2.152e-02	-1.519e-02	2.205e-02	2.174e-02	4.260e-02
1.144e+01	-8.843e-02	-5.315e-02	-2.063e-02	-1.419e-02	2.275e-02	2.233e-02	4.371e-02
1.146e+01	-8.756e-02	-5.239e-02	-1.989e-02	-1.357e-02	2.395e-02	2.360e-02	4.482e-02
1.148e+01	-8.595e-02	-5.163e-02	-1.830e-02	-1.251e-02	2.466e-02	2.413e-02	4.596e-02
1.150e+01	-8.464e-02	-5.081e-02	-1.709e-02	-1.179e-02	2.562e-02	2.492e-02	4.685e-02
1.152e+01	-8.350e-02	-4.910e-02	-1.599e-02	-1.089e-02	2.586e-02	2.545e-02	4.782e-02
1.154e+01	-8.126e-02	-4.723e-02	-1.493e-02	-9.559e-03	2.716e-02	2.638e-02	4.885e-02
1.156e+01	-7.927e-02	-4.539e-02	-1.359e-02	-8.041e-03	2.816e-02	2.750e-02	4.984e-02
1.158e+01	-7.705e-02	-4.365e-02	-1.238e-02	-7.064e-03	2.933e-02	2.785e-02	5.059e-02
1.160e+01	-7.476e-02	-4.222e-02	-1.026e-02	-5.258e-03	3.077e-02	2.912e-02	5.144e-02
1.162e+01	-7.088e-02	-3.908e-02	-7.828e-03	-2.619e-03	3.271e-02	3.094e-02	5.244e-02
1.164e+01	-6.644e-02	-3.592e-02	-5.408e-03	-6.786e-04	3.472e-02	3.241e-02	5.358e-02
1.166e+01	-6.299e-02	-3.289e-02	-3.356e-03	1.601e-03	3.569e-02	3.352e-02	5.446e-02
1.168e+01	-5.927e-02	-3.007e-02	-1.285e-03	3.182e-03	3.708e-02	3.458e-02	5.523e-02
1.170e+01	-5.561e-02	-2.729e-02	1.289e-03	4.603e-03	3.887e-02	3.594e-02	5.589e-02
1.172e+01	-5.165e-02	-2.413e-02	3.481e-03	7.206e-03	4.062e-02	3.700e-02	5.641e-02
1.174e+01	-4.742e-02	-2.032e-02	6.667e-03	9.542e-03	4.302e-02	3.821e-02	5.726e-02
1.176e+01	-4.275e-02	-1.682e-02	8.845e-03	1.132e-02	4.458e-02	3.905e-02	5.796e-02
1.178e+01	-3.874e-02	-1.426e-02	1.145e-02	1.375e-02	4.615e-02	4.002e-02	5.864e-02
1.180e+01	-3.311e-02	-9.424e-03	1.486e-02	1.608e-02	4.904e-02	4.220e-02	5.898e-02
1.182e+01	-2.735e-02	-5.758e-03	1.814e-02	1.855e-02	5.148e-02	4.374e-02	5.967e-02
1.184e+01	-2.158e-02	-1.643e-03	2.135e-02	2.126e-02	5.335e-02	4.465e-02	6.023e-02
1.186e+01	-1.626e-02	2.825e-03	2.464e-02	2.388e-02	5.521e-02	4.585e-02	6.050e-02
1.188e+01	-1.029e-02	7.647e-03	2.844e-02	2.707e-02	5.774e-02	4.707e-02	6.080e-02
1.190e+01	-3.463e-03	1.211e-02	3.168e-02	3.017e-02	5.956e-02	4.858e-02	6.074e-02
1.192e+01	3.442e-03	1.766e-02	3.521e-02	3.251e-02	6.183e-02	4.985e-02	6.069e-02
1.194e+01	8.897e-03	2.111e-02	3.818e-02	3.555e-02	6.319e-02	5.000e-02	6.075e-02
1.196e+01	1.618e-02	2.696e-02	4.178e-02	3.858e-02	6.545e-02	5.116e-02	6.072e-02
1.198e+01	2.278e-02	3.164e-02	4.514e-02	4.124e-02	6.729e-02	5.255e-02	6.096e-02
1.200e+01	2.910e-02	3.630e-02	4.841e-02	4.396e-02	6.916e-02	5.260e-02	6.103e-02
1.202e+01	3.607e-02	4.102e-02	5.193e-02	4.712e-02	7.138e-02	5.379e-02	6.077e-02
1.204e+01	4.377e-02	4.688e-02	5.610e-02	4.991e-02	7.389e-02	5.497e-02	6.033e-02
1.206e+01	5.061e-02	5.186e-02	5.962e-02	5.307e-02	7.597e-02	5.578e-02	5.983e-02
1.208e+01	5.736e-02	5.666e-02	6.268e-02	5.630e-02	7.733e-02	5.624e-02	5.922e-02
1.210e+01	6.451e-02	6.191e-02	6.631e-02	5.819e-02	7.943e-02	5.709e-02	5.848e-02
1.212e+01	7.113e-02	6.701e-02	6.966e-02	6.102e-02	8.111e-02	5.733e-02	5.786e-02
1.214e+01	7.755e-02	7.106e-02	7.289e-02	6.416e-02	8.307e-02	5.823e-02	5.702e-02
1.216e+01	8.426e-02	7.538e-02	7.620e-02	6.650e-02	8.485e-02	5.871e-02	5.572e-02
1.218e+01	9.143e-02	8.102e-02	7.977e-02	6.953e-02	8.668e-02	5.938e-02	5.463e-02
1.220e+01	9.800e-02	8.585e-02	8.260e-02	7.211e-02	8.825e-02	5.978e-02	5.360e-02
1.222e+01	1.046e-01	9.042e-02	8.569e-02	7.384e-02	8.973e-02	5.981e-02	5.245e-02
1.224e+01	1.106e-01	9.426e-02	8.883e-02	7.623e-02	9.111e-02	5.996e-02	5.095e-02
1.226e+01	1.171e-01	9.834e-02	9.191e-02	7.857e-02	9.325e-02	6.071e-02	4.932e-02
1.228e+01	1.234e-01	1.033e-01	9.457e-02	8.063e-02	9.408e-02	6.071e-02	4.800e-02
1.230e+01	1.289e-01	1.070e-01	9.680e-02	8.230e-02	9.502e-02	6.013e-02	4.658e-02
1.232e+01	1.349e-01	1.105e-01	9.880e-02	8.351e-02	9.604e-02	5.990e-02	4.486e-02
1.234e+01	1.400e-01	1.146e-01	1.002e-01	8.501e-02	9.629e-02	5.902e-02	4.299e-02
1.236e+01	1.441e-01	1.176e-01	1.029e-01	8.660e-02	9.699e-02	5.843e-02	4.112e-02
1.238e+01	1.490e-01	1.202e-01	1.043e-01	8.786e-02	9.677e-02	5.744e-02	3.912e-02
1.240e+01	1.530e-01	1.220e-01	1.054e-01	8.786e-02	9.661e-02	5.635e-02	3.725e-02
1.242e+01	1.560e-01	1.241e-01	1.058e-01	8.813e-02	9.591e-02	5.469e-02	3.492e-02
1.244e+01	1.587e-01	1.250e-01	1.060e-01	8.863e-02	9.496e-02	5.296e-02	3.269e-02
1.246e+01	1.625e-01	1.276e-01	1.074e-01	8.961e-02	9.541e-02	5.210e-02	3.065e-02
1.248e+01	1.653e-01	1.286e-01	1.072e-01	8.909e-02	9.429e-02	5.038e-02	2.841e-02
1.250e+01	1.672e-01	1.301e-01	1.075e-01	8.866e-02	9.359e-02	4.916e-02	2.582e-02
1.252e+01	1.685e-01	1.302e-01	1.073e-01	8.811e-02	9.229e-02	4.681e-02	2.315e-02
1.254e+01	1.692e-01	1.300e-01	1.070e-01	8.704e-02	9.089e-02	4.502e-02	2.058e-02
1.256e+01	1.705e-01	1.305e-01	1.061e-01	8.623e-02	8.997e-02	4.310e-02	1.802e-02
1.258e+01	1.716e-01	1.309e-01	1.048e-01	8.569e-02	8.772e-02	4.086e-02	1.521e-02
1.260e+01	1.703e-01	1.291e-01	1.036e-01	8.419e-02	8.524e-02	3.844e-02	1.287e-02
1.262e+01	1.704e-01	1.284e-01	1.025e-01	8.301e-02	8.407e-02	3.677e-02	1.012e-02
1.264e+01	1.701e-01	1.281e-01	1.009e-01	8.126e-02	8.239e-02	3.421e-02	7.588e-03
1.266e+01	1.693e-01	1.260e-01	9.875e-02	7.891e-02	7.978e-02	3.188e-02	4.827e-03
1.268e+01	1.680e-01	1.245e-01	9.653e-02	7.691e-02	7.775e-02	2.911e-02	1.949e-03
1.270e+01	1.660e-01	1.226e-01	9.456e-02	7.476e-02	7.550e-02	2.672e-02	-9.209e-04
1.272e+01	1.630e-01	1.193e-01	9.154e-02	7.213e-02	7.260e-02	2.347e-02	-3.471e-03
1.274e+01	1.610e-01	1.177e-01	8.939e-02	7.011e-02	7.015e-02	2.164e-02	-5.750e-03
1.276e+01	1.588e-01	1.155e-01	8.726e-02	6.749e-02	6.746e-02	1.939e-02	-8.697e-03
1.278e+01	1.548e-01	1.118e-01	8.424e-02	6.462e-02	6.415e-02	1.610e-02	-1.130e-02
1.280e+01	1.505e-01	1.083e-01	8.047e-02	6.144e-02	6.113e-02	1.282e-02	-1.374e-02
1.282e+01	1.470e-01	1.045e-01	7.769e-02	5.795e-02	5.804e-02	1.024e-02	-1.601e-02
1.284e+01	1.426e-01	1.009e-01	7.428e-02	5.470e-02	5.485e-02	7.355e-03	-1.845e-02
1.286e+01	1.383e-01	9.675e-02	6.998e-02	5.164e-02	5.147e-02	4.490e-03	-2.087e-02
1.288e+01	1.341e-01	9.279e-02	6.697e-02	4.838e-02	4.880e-02	2.413e-03	-2.344e-02
1.290e+01	1.289e-01	8.907e-02	6.355e-02	4.488e-02	4.537e-02	-5.081e-04	-2.596e-02
1.292e+01	1.234e-01	8.370e-02	5.911e-02	4.142e-02	4.178e-02	-4.005e-03	-2.810e-02
1.294e+01	1.182e-01	7.949e-02	5.610e-02	3.749e-02	3.895e-02	-5.817e-03	-3.022e-02
1.296e+01	1.136e-01	7.619e-02	5.284e-02	3.430e-02	3.560e-02	-8.437e-03	-3.300e-02
1.298e+01	1.075e-01	7.111e-02	4.795e-02	3.075e-02	3.185e-02	-1.125e-02	-3.483e-02
1.300e+01	1.018e-01	6.664e-02	4.403e-02	2.809e-02	2.870e-02	-1.384e-02	-3.655e-02
1.302e+01	9.651e-02	6.243e-02	4.179e-02	2.371e-02	2.672e-02	-1.561e-02	-3.854e-02
1.304e+01	9.106e-02	5.752e-02	3.672e-02	2.114e-02	2.266e-02	-1.904e-02	-4.031e-02
1.306e+01	8.448e-02	5.167e-02	3.308e-02	1.738e-02	1.966e-02	-2.109e-02	-4.205e-02
1.308e+01	7.887e-02	4.793e-02	2.914e-02	1.363e-02	1.679e-02	-2.329e-02	-4.338e-02
1.310e+01	7.299e-02	4.295e-02	2.566e-02	1.007e-02	1.426e-02	-2.520e-02	-4.468e-02
1.312e+01	6.802e-02	3.953e-02	2.080e-02	7.278e-03	1.057e-02	-2.786e-02	-4.625e-02
1.314e+01	6.170e-02	3.364e-02	1.687e-02	4.091e-03	7.387e-03	-2.987e-02	-4.734e-02
1.316e+01	5.718e-02	3.009e-02	1.433e-02	6.751e-04	5.016e-03	-3.122e-02	-4.839e-02
1.318e+01	5.210e-02	2.593e-02	1.000e-02	-2.246e-03	1.518e-03	-3.398e-02	-4.899e-02
1.320e+01	4.633e-02	2.121e-02	6.885e-03	-4.893e-03	-6.333e-04	-3.536e-02	-4.984e-02
1.322e+01	4.163e-02	1.725e-02	3.423e-03	-7.692e-03	-3.262e-03	-3.703e-02	-5.103e-02
1.324e+01	3.680e-02	1.459e-02	-2.240e-04	-1.098e-02	-5.635e-03	-3.840e-02	-5.183e-02
1.326e+01	3.156e-02	1.007e-02	-3.079e-03	-1.376e-02	-7.567e-03	-4.013e-02	-5.214e-02
1.328e+01	2.645e-02	6.164e-03	-6.262e-03	-1.630e-02	-1.006e-02	-4.125e-02	-5.173e-02
1.330e+01	2.109e-02	2.617e-03	-9.806e-03	-1.932e-02	-1.258e-02	-4.258e-02	-5.216e-02
1.332e+01	1.530e-02	-2.261e-03	-1.210e-02	-2.151e-02	-1.435e-02	-4.345e-02	-5.297e-02
1.334e+01	1.087e-02	-6.366e-03	-1.533e-02	-2.388e-02	-1.651e-02	-4.481e-02	-5.324e-02
1.336e+01	5.355e-03	-1.048e-02	-1.797e-02	-2.654e-02	-1.781e-02	-4.552e-02	-5.334e-02
1.338e+01	1.198e-03	-1.299e-02	-2.025e-02	-2.893e-02	-1.918e-02	-4.587e-02	-5.340e-02
1.340e+01	-4.149e-03	-1.661e-02	-2.264e-02	-3.067e-02	-2.082e-02	-4.634e-02	-5.312e-02
1.342e+01	-9.608e-03	-2.080e-02	-2.421e-02	-3.249e-02	-2.173e-02	-4.624e-02	-5.292e-02
1.344e+01	-1.330e-02	-2.451e-02	-2.580e-02	-3.440e-02	-2.291e-02	-4.667e-02	-5.253e-02
1.346e+01	-1.744e-02	-2.821e-02	-2.768e-02	-3.635e-02	-2.401e-02	-4.715e-02	-5.201e-02
1.348e+01	-2.210e-02	-3.066e-02	-2.898e-02	-3.755e-02	-2.467e-02	-4.667e-02	-5.142e-02
1.350e+01	-2.590e-02	-3.350e-02	-3.157e-02	-3.905e-02	-2.632e-02	-4.737e-02	-5.059e-02
1.352e+01	-2.996e-02	-3.609e-02	-3.355e-02	-4.077e-02	-2.717e-02	-4.733e-02	-4.961e-02
1.354e+01	-3.312e-02	-3.914e-02	-3.513e-02	-4.167e-02	-2.796e-02	-4.768e-02	-4.893e-02
1.356e+01	-3.706e-02	-4.184e-02	-3.646e-02	-4.260e-02	-2.876e-02	-4.719e-02	-4.803e-02
1.358e+01	-3.892e-02	-4.238e-02	-3.716e-02	-4.412e-02	-2.867e-02	-4.580e-02	-4.694e-02
1.360e+01	-4.210e-02	-4.401e-02	-3.860e-02	-4.406e-02	-2.916e-02	-4.559e-02	-4.595e-02
1.362e+01	-4.509e-02	-4.523e-02	-3.988e-02	-4.456e-02	-2.982e-02	-4.540e-02	-4.477e-02
1.364e+01	-4.767e-02	-4.715e-02	-4.085e-02	-4.568e-02	-2.995e-02	-4.482e-02	-4.389e-02
1.366e+01	-4.993e-02	-4.842e-02	-4.199e-02	-4.563e-02	-3.007e-02	-4.431e-02	-4.266e-02
1.368e+01	-5.261e-02	-5.008e-02	-4.286e-02	-4.688e-02	-3.017e-02	-4.355e-02	-4.090e-02
1.370e+01	-5.461e-02	-5.109e-02	-4.382e-02	-4.635e-02	-3.032e-02	-4.251e-02	-3.954e-02
1.372e+01	-5.616e-02	-5.268e-02	-4.413e-02	-4.616e-02	-3.007e-02	-4.142e-02	-3.840e-02
1.374e+01	-5.879e-02	-5.390e-02	-4.473e-02	-4.620e-02	-3.004e-02	-4.130e-02	-3.662e-02
1.376e+01	-6.064e-02	-5.497e-02	-4.471e-02	-4.650e-02	-2.937e-02	-3.971e-02	-3.493e-02
1.378e+01	-6.204e-02	-5.532e-02	-4.512e-02	-4.568e-02	-2.928e-02	-3.868e-02	-3.322e-02
1.380e+01	-6.433e-02	-5.648e-02	-4.526e-02	-4.602e-02	-2.892e-02	-3.788e-02	-3.191e-02
1.382e+01	-6.548e-02	-5.763e-02	-4.557e-02	-4.577e-02	-2.862e-02	-3.692e-02	-3.016e-02
1.384e+01	-6.769e-02	-5.878e-02	-4.520e-02	-4.578e-02	-2.748e-02	-3.522e-02	-2.830e-02
1.386e+01	-6.869e-02	-5.973e-02	-4.523e-02	-4.448e-02	-2.684e-02	-3.340e-02	-2.633e-02
1.388e+01	-7.015e-02	-5.986e-02	-4.572e-02	-4.372e-02	-2.633e-02	-3.226e-02	-2.467e-02
1.390e+01	-7.117e-02	-6.001e-02	-4.474e-02	-4.406e-02	-2.500e-02	-3.040e-02	-2.294e-02
1.392e+01	-7.273e-02	-5.958e-02	-4.399e-02	-4.367e-02	-2.389e-02	-2.882e-02	-2.140e-02
1.394e+01	-7.294e-02	-5.969e-02	-4.328e-02	-4.277e-02	-2.344e-02	-2.742e-02	-1.984e-02
1.396e+01	-7.457e-02	-6.152e-02	-4.396e-02	-4.291e-02	-2.311e-02	-2.646e-02	-1.769e-02
1.398e+01	-7.505e-02	-6.043e-02	-4.328e-02	-4.265e-02	-2.228e-02	-2.476e-02	-1.592e-02
1.400e+01	-7.512e-02	-6.082e-02	-4.303e-02	-4.244e-02	-2.149e-02	-2.367e-02	-1.456e-02
1.402e+01	-7.537e-02	-6.046e-02	-4.235e-02	-4.074e-02	-2.035e-02	-2.262e-02	-1.315e-02
1.404e+01	-7.552e-02	-6.046e-02	-4.203e-02	-3.984e-02	-1.953e-02	-2.172e-02	-1.139e-02
1.406e+01	-7.615e-02	-6.035e-02	-4.068e-02	-3.958e-02	-1.834e-02	-1.944e-02	-9.334e-03
1.408e+01	-7.589e-02	-6.004e-02	-4.086e-02	-3.871e-02	-1.788e-02	-1.871e-02	-7.929e-03
1.410e+01	-7.536e-02	-5.847e-02	-4.006e-02	-3.795e-02	-1.710e-02	-1.741e-02	-6.567e-03
1.412e+01	-7.543e-02	-5.853e-02	-3.937e-02	-3.700e-02	-1.586e-02	-1.568e-02	-4.618e-03
1.414e+01	-7.545e-02	-5.796e-02	-3.888e-02	-3.556e-02	-1.569e-02	-1.483e-02	-3.509e-03
1.416e+01	-7.520e-02	-5.793e-02	-3.825e-02	-3.503e-02	-1.428e-02	-1.387e-02	-2.287e-03
1.418e+01	-7.515e-02	-5.806e-02	-3.790e-02	-3.413e-02	-1.381e-02	-1.289e-02	-1.388e-03
1.420e+01	-7.394e-02	-5.604e-02	-3.587e-02	-3.295e-02	-1.240e-02	-1.133e-02	-4.879e-05
1.422e+01	-7.425e-02	-5.517e-02	-3.516e-02	-3.238e-02	-1.154e-02	-9.523e-03	1.476e-03
1.424e+01	-7.316e-02	-5.573e-02	-3.523e-02	-3.071e-02	-1.115e-02	-8.895e-03	3.031e-03
1.426e+01	-7.380e-02	-5.514e-02	-3.400e-02	-2.939e-02	-1.013e-02	-7.765e-03	4.819e-03
1.428e+01	-7.383e-02	-5.477e-02	-3.332e-02	-2.870e-02	-9.136e-03	-6.939e-03	6.911e-03
1.430e+01	-7.219e-02	-5.340e-02	-3.223e-02	-2.728e-02	-8.048e-03	-5.171e-03	7.727e-03
1.432e+01	-7.110e-02	-5.207e-02	-3.088e-02	-2.595e-02	-6.631e-03	-4.119e-03	8.415e-03
1.434e+01	-7.095e-02	-5.147e-02	-2.989e-02	-2.553e-02	-5.951e-03	-2.975e-03	9.438e-03
1.436e+01	-6.960e-02	-5.074e-02	-2.930e-02	-2.458e-02	-5.182e-03	-1.414e-03	1.052e-02
1.438e+01	-6.878e-02	-4.894e-02	-2.812e-02	-2.333e-02	-3.770e-03	-4.573e-04	1.167e-02
1.440e+01	-6.811e-02	-4.793e-02	-2.737e-02	-2.226e-02	-3.491e-03	1.995e-04	1.280e-02
1.442e+01	-6.705e-02	-4.692e-02	-2.643e-02	-2.160e-02	-2.054e-03	2.090e-03	1.350e-02
1.444e+01	-6.567e-02	-4.628e-02	-2.554e-02	-2.024e-02	-1.231e-03	2.537e-03	1.438e-02
1.446e+01	-6.465e-02	-4.570e-02	-2.447e-02	-1.960e-02	-4.188e-04	3.665e-03	1.498e-02
1.448e+01	-6.391e-02	-4.451e-02	-2.315e-02	-1.898e-02	5.669e-04	4.142e-03	1.521e-02
1.450e+01	-6.256e-02	-4.379e-02	-2.210e-02	-1.751e-02	1.211e-03	4.978e-03	1.505e-02
1.452e+01	-6.066e-02	-4.202e-02	-2.194e-02	-1.702e-02	1.195e-03	5.596e-03	1.584e-02
1.454e+01	-6.050e-02	-4.195e-02	-2.134e-02	-1.614e-02	1.631e-03	6.201e-03	1.742e-02
1.456e+01	-5.951e-02	-4.026e-02	-1.973e-02	-1.493e-02	3.073e-03	7.207e-03	1.782e-02
1.458e+01	-5.814e-02	-3.813e-02	-1.865e-02	-1.384e-02	3.778e-03	7.465e-03	1.838e-02
1.460e+01	-5.679e-02	-3.797e-02	-1.764e-02	-1.384e-02	3.932e-03	7.898e-03	1.907e-02
1.462e+01	-5.502e-02	-3.706e-02	-1.662e-02	-1.300e-02	4.861e-03	8.868e-03	1.975e-02
1.464e+01	-5.375e-02	-3.546e-02	-1.599e-02	-1.244e-02	5.013e-03	9.343e-03	2.004e-02
1.466e+01	-5.296e-02	-3.468e-02	-1.476e-02	-1.096e-02	6.469e-03	1.014e-02	2.026e-02
1.468e+01	-5.125e-02	-3.211e-02	-1.415e-02	-1.043e-02	6.857e-03	1.043e-02	2.052e-02
1.470e+01	-5.010e-02	-3.216e-02	-1.374e-02	-9.608e-03	7.535e-03	1.086e-02	2.080e-02
1.472e+01	-4.902e-02	-3.193e-02	-1.289e-02	-9.343e-03	7.583e-03	1.101e-02	2.045e-02
1.474e+01	-4.756e-02	-3.179e-02	-1.190e-02	-8.028e-03	8.059e-03	1.142e-02	2.033e-02
1.476e+01	-4.524e-02	-2.944e-02	-1.074e-02	-7.230e-03	9.081e-03	1.235e-02	2.082e-02
1.478e+01	-4.344e-02	-2.743e-02	-1.021e-02	-6.565e-03	9.528e-03	1.257e-02	2.091e-02
1.480e+01	-4.337e-02	-2.819e-02	-1.051e-02	-5.517e-03	8.784e-03	1.166e-02	2.099e-02
1.482e+01	-4.137e-02	-2.657e-02	-8.902e-03	-5.201e-03	9.761e-03	1.310e-02	2.125e-02
1.484e+01	-3.939e-02	-2.428e-02	-7.581e-03	-5.048e-03	1.099e-02	1.402e-02	2.097e-02
1.486e+01	-3.767e-02	-2.274e-02	-7.415e-03	-3.844e-03	1.078e-02	1.321e-02	2.090e-02
1.488e+01	-3.749e-02	-2.294e-02	-6.965e-03	-2.877e-03	1.105e-02	1.374e-02	2.113e-02
1.490e+01	-3.613e-02	-2.287e-02	-6.115e-03	-2.531e-03	1.130e-02	1.364e-02	2.070e-02
1.492e+01	-3.407e-02	-2.053e-02	-5.562e-03	-2.228e-03	1.134e-02	1.340e-02	2.042e-02
1.494e+01	-3.193e-02	-1.890e-02	-5.191e-03	-1.094e-03	1.170e-02	1.404e-02	2.047e-02
1.496e+01	-3.203e-02	-1.883e-02	-5.106e-03	-9.593e-04	1.131e-02	1.330e-02	2.024e-02
1.498e+01	-2.987e-02	-1.739e-02	-3.510e-03	-2.120e-04	1.220e-02	1.419e-02	1.987e-02
1.500e+01	-2.831e-02	-1.562e-02	-2.345e-03	1.005e-03	1.335e-02	1.492e-02	1.927e-02
1.502e+01	-2.728e-02	-1.530e-02	-2.426e-03	1.520e-03	1.285e-02	1.431e-02	1.915e-02
1.504e+01	-2.570e-02	-1.431e-02	-1.579e-03	1.866e-03	1.364e-02	1.508e-02	1.993e-02
1.506e+01	-2.440e-02	-1.355e-02	-1.000e-03	1.752e-03	1.345e-02	1.452e-02	1.969e-02
1.508e+01	-2.361e-02	-1.294e-02	-1.108e-03	2.195e-03	1.323e-02	1.440e-02	1.881e-02
1.510e+01	-2.327e-02	-1.288e-02	-9.568e-04	2.885e-03	1.323e-02	1.424e-02	1.865e-02
1.512e+01	-2.250e-02	-1.223e-02	-2.421e-04	3.068e-03	1.343e-02	1.436e-02	1.816e-02
1.514e+01	-2.085e-02	-1.155e-02	-1.837e-04	2.814e-03	1.382e-02	1.412e-02	1.765e-02
1.516e+01	-2.084e-02	-1.021e-02	2.689e-04	3.037e-03	1.382e-02	1.425e-02	1.735e-02
1.518e+01	-1.938e-02	-9.486e-03	1.641e-03	3.307e-03	1.417e-02	1.408e-02	1.707e-02
1.520e+01	-1.892e-02	-8.975e-03	1.839e-03	3.903e-03	1.396e-02	1.412e-02	1.625e-02
1.522e+01	-1.775e-02	-8.472e-03	1.742e-03	4.925e-03	1.352e-02	1.401e-02	1.566e-02
1.524e+01	-1.723e-02	-8.619e-03	2.442e-03	4.205e-03	1.423e-02	1.428e-02	1.505e-02
1.526e+01	-1.527e-02	-6.523e-03	2.635e-03	4.545e-03	1.432e-02	1.446e-02	1.442e-02
1.528e+01	-1.484e-02	-7.386e-03	2.392e-03	4.412e-03	1.383e-02	1.392e-02	1.400e-02
1.530e+01	-1.347e-02	-5.517e-03	3.605e-03	3.781e-03	1.469e-02	1.490e-02	1.331e-02
1.532e+01	-1.181e-02	-3.979e-03	3.087e-03	4.617e-03	1.372e-02	1.388e-02	1.319e-02
1.534e+01	-1.251e-02	-4.898e-03	3.646e-03	4.810e-03	1.307e-02	1.323e-02	1.305e-02
1.536e+01	-1.191e-02	-3.838e-03	4.154e-03	5.347e-03	1.344e-02	1.317e-02	1.264e-02
1.538e+01	-1.046e-02	-4.134e-03	3.647e-03	4.999e-03	1.339e-02	1.242e-02	1.242e-02
1.540e+01	-9.438e-03	-3.427e-03	3.841e-03	5.098e-03	1.324e-02	1.231e-02	1.192e-02
1.542e+01	-8.622e-03	-3.642e-03	4.018e-03	4.985e-03	1.261e-02	1.209e-02	1.097e-02
1.544e+01	-8.311e-03	-4.161e-03	4.294e-03	5.028e-03	1.235e-02	1.203e-02	1.032e-02
1.546e+01	-8.425e-03	-2.308e-03	4.665e-03	5.292e-03	1.249e-02	1.114e-02	1.012e-02
1.548e+01	-6.885e-03	-2.172e-03	4.248e-03	5.385e-03	1.227e-02	1.063e-02	1.014e-02
1.550e+01	-5.984e-03	-1.851e-03	4.779e-03	5.321e-03	1.273e-02	1.146e-02	9.967e-03
1.552e+01	-4.532e-03	-1.514e-04	4.542e-03	5.558e-03	1.195e-02	1.080e-02	9.497e-03
1.554e+01	-4.129e-03	-1.610e-06	5.153e-03	5.243e-03	1.208e-02	1.076e-02	8.812e-03
1.556e+01	-4.953e-03	-1.220e-03	4.560e-03	5.103e-03	1.125e-02	9.547e-03	8.452e-03
1.558e+01	-4.304e-03	-8.372e-04	4.467e-03	5.417e-03	9.917e-03	8.732e-03	7.963e-03
1.560e+01	-3.827e-03	-3.048e-04	4.756e-03	5.111e-03	1.052e-02	8.566e-03	7.196e-03
1.562e+01	-1.974e-03	4.703e-04	5.210e-03	5.751e-03	1.068e-02	8.497e-03	6.508e-03
1.564e+01	-6.759e-04	3.942e-04	4.576e-03	5.625e-03	9.552e-03	8.013e-03	6.145e-03
1.566e+01	-8.752e-04	-9.761e-05	4.144e-03	5.810e-03	9.254e-03	7.727e-03	5.449e-03
1.568e+01	2.157e-04	1.750e-03	4.553e-03	5.843e-03	1.003e-02	7.840e-03	4.643e-03
1.570e+01	2.448e-04	1.471e-03	4.858e-03	5.646e-03	9.344e-03	7.476e-03	3.888e-03
1.572e+01	8.378e-04	2.640e-03	5.782e-03	6.015e-03	9.416e-03	7.279e-03	3.140e-03
1.574e+01	1.440e-03	2.767e-03	5.543e-03	5.479e-03	8.878e-03	6.663e-03	3.020e-03
1.576e+01	2.228e-03	2.618e-03	5.153e-03	5.493e-03	8.214e-03	6.131e-03	2.920e-03
1.578e+01	3.125e-03	3.483e-03	5.272e-03	4.836e-03	8.483e-03	6.570e-03	2.583e-03
1.580e+01	4.096e-03	5.438e-03	6.468e-03	5.868e-03	9.217e-03	6.977e-03	2.251e-03
1.582e+01	4.888e-03	5.497e-03	5.879e-03	5.986e-03	8.388e-03	5.777e-03	1.405e-03
1.584e+01	4.538e-03	3.845e-03	5.776e-03	5.537e-03	7.908e-03	4.992e-03	7.601e-04
1.586e+01	6.137e-03	4.935e-03	6.898e-03	5.669e-03	8.260e-03	5.423e-03	6.234e-04
1.588e+01	7.365e-03	5.548e-03	6.783e-03	4.995e-03	7.640e-03	5.227e-03	7.404e-04
1.590e+01	8.168e-03	6.351e-03	6.529e-03	6.040e-03	7.449e-03	4.649e-03	3.460e-04
1.592e+01	8.650e-03	6.439e-03	7.117e-03	6.017e-03	8.004e-03	5.071e-03	-5.242e-04
1.594e+01	1.077e-02	7.988e-03	7.485e-03	6.425e-03	7.349e-03	4.209e-03	-9.433e-04
1.596e+01	1.148e-02	8.785e-03	7.797e-03	5.726e-03	7.674e-03	3.666e-03	-1.515e-03
1.598e+01	1.286e-02	9.335e-03	7.888e-03	5.924e-03	7.674e-03	3.629e-03	-1.930e-03
1.600e+01	1.468e-02	1.006e-02	9.127e-03	6.228e-03	7.954e-03	4.024e-03	-2.470e-03
1.602e+01	1.654e-02	1.205e-02	8.746e-03	6.708e-03	7.414e-03	3.383e-03	-3.125e-03
1.604e+01	1.644e-02	1.164e-02	9.687e-03	6.730e-03	7.518e-03	3.437e-03	-3.539e-03
1.606e+01	1.818e-02	1.327e-02	9.740e-03	8.577e-03	7.308e-03	3.366e-03	-3.874e-03
1.608e+01	2.016e-02	1.390e-02	1.129e-02	8.434e-03	8.241e-03	3.710e-03	-4.066e-03
1.610e+01	2.226e-02	1.569e-02	1.083e-02	8.810e-03	7.954e-03	2.700e-03	-4.348e-03
1.612e+01	2.264e-02	1.612e-02	1.166e-02	8.333e-03	8.446e-03	2.571e-03	-4.417e-03
1.614e+01	2.538e-02	1.722e-02	1.207e-02	9.876e-03	8.284e-03	2.783e-03	-4.700e-03
1.616e+01	2.624e-02	1.797e-02	1.331e-02	9.612e-03	9.380e-03	3.362e-03	-5.094e-03
1.618e+01	2.852e-02	2.078e-02	1.497e-02	1.043e-02	1.038e-02	4.281e-03	-4.749e-03
1.620e+01	3.000e-02	2.233e-02	1.489e-02	1.061e-02	9.550e-03	4.101e-03	-5.014e-03
1.622e+01	3.065e-02	2.221e-02	1.530e-02	1.230e-02	8.838e-03	3.294e-03	-5.339e-03
1.624e+01	3.191e-02	2.212e-02	1.611e-02	1.279e-02	1.016e-02	3.354e-03	-5.772e-03
1.626e+01	3.607e-02	2.585e-02	1.702e-02	1.381e-02	1.079e-02	3.927e-03	-5.943e-03
1.628e+01	3.760e-02	2.663e-02	1.783e-02	1.382e-02	1.044e-02	3.274e-03	-6.175e-03
1.630e+01	3.824e-02	2.745e-02	1.840e-02	1.446e-02	1.157e-02	4.178e-03	-6.404e-03
1.632e+01	4.050e-02	2.812e-02	1.855e-02	1.549e-02	1.139e-02	4.083e-03	-6.661e-03
1.634e+01	4.180e-02	2.941e-02	1.939e-02	1.538e-02	1.162e-02	4.779e-03	-6.950e-03
1.636e+01	4.352e-02	3.173e-02	1.970e-02	1.620e-02	1.166e-02	4.325e-03	-6.993e-03
1.638e+01	4.443e-02	3.153e-02	2.091e-02	1.657e-02	1.202e-02	4.852e-03	-6.805e-03
1.640e+01	4.661e-02	3.273e-02	2.219e-02	1.830e-02	1.346e-02	5.207e-03	-6.723e-03
1.642e+01	4.952e-02	3.547e-02	2.356e-02	1.958e-02	1.384e-02	5.776e-03	-7.293e-03
1.644e+01	5.198e-02	3.790e-02	2.461e-02	2.034e-02	1.464e-02	6.197e-03	-8.269e-03
1.646e+01	5.224e-02	3.813e-02	2.483e-02	1.979e-02	1.420e-02	6.001e-03	-8.234e-03
1.648e+01	5.373e-02	3.892e-02	2.519e-02	2.057e-02	1.450e-02	6.177e-03	-8.356e-03
1.650e+01	5.486e-02	3.991e-02	2.553e-02	2.087e-02	1.542e-02	6.142e-03	-8.243e-03
1.652e+01	5.586e-02	4.029e-02	2.729e-02	2.182e-02	1.575e-02	6.480e-03	-7.833e-03
1.654e+01	5.838e-02	4.228e-02	2.799e-02	2.306e-02	1.621e-02	6.569e-03	-7.765e-03
1.656e+01	6.036e-02	4.303e-02	2.961e-02	2.343e-02	1.709e-02	7.036e-03	-7.485e-03
1.658e+01	6.182e-02	4.395e-02	2.979e-02	2.370e-02	1.731e-02	6.796e-03	-7.899e-03
1.660e+01	6.263e-02	4.525e-02	3.089e-02	2.528e-02	1.737e-02	7.176e-03	-8.120e-03
1.662e+01	6.318e-02	4.533e-02	3.148e-02	2.541e-02	1.755e-02	8.369e-03	-8.537e-03
1.664e+01	6.498e-02	4.726e-02	3.118e-02	2.501e-02	1.725e-02	7.405e-03	-8.657e-03
1.666e+01	6.619e-02	4.780e-02	3.136e-02	2.614e-02	1.705e-02	7.032e-03	-8.429e-03
1.668e+01	6.733e-02	4.711e-02	3.144e-02	2.662e-02	1.774e-02	7.427e-03	-8.458e-03
1.670e+01	6.754e-02	4.843e-02	3.365e-02	2.677e-02	1.912e-02	8.028e-03	-8.609e-03
1.672e+01	7.033e-02	5.040e-02	3.335e-02	2.762e-02	1.831e-02	8.253e-03	-8.598e-03
1.674e+01	7.018e-02	5.067e-02	3.459e-02	2.726e-02	1.921e-02	8.590e-03	-8.227e-03
1.676e+01	7.051e-02	4.947e-02	3.465e-02	2.905e-02	1.905e-02	8.070e-03	-8.471e-03
1.678e+01	7.060e-02	4.930e-02	3.410e-02	2.870e-02	1.947e-02	7.851e-03	-8.506e-03
1.680e+01	7.071e-02	5.153e-02	3.470e-02	2.842e-02	1.941e-02	9.007e-03	-8.359e-03
1.682e+01	7.079e-02	5.118e-02	3.468e-02	2.861e-02	2.033e-02	9.527e-03	-8.117e-03
1.684e+01	7.167e-02	5.231e-02	3.565e-02	2.910e-02	2.011e-02	9.381e-03	-7.605e-03
1.686e+01	7.114e-02	5.258e-02	3.612e-02	2.864e-02	1.973e-02	9.879e-03	-7.358e-03
1.688e+01	7.271e-02	5.306e-02	3.547e-02	2.954e-02	1.949e-02	9.345e-03	-7.224e-03
1.690e+01	7.260e-02	5.259e-02	3.608e-02	2.865e-02	1.995e-02	9.619e-03	-7.187e-03
1.692e+01	7.226e-02	5.195e-02	3.456e-02	2.949e-02	1.931e-02	9.181e-03	-7.390e-03
1.694e+01	7.094e-02	5.080e-02	3.492e-02	2.890e-02	1.905e-02	9.796e-03	-7.899e-03
1.696e+01	7.081e-02	5.137e-02	3.475e-02	2.913e-02	1.898e-02	9.815e-03	-8.191e-03
1.698e+01	6.989e-02	5.085e-02	3.469e-02	2.983e-02	1.950e-02	9.786e-03	-7.707e-03
1.700e+01	6.926e-02	5.014e-02	3.369e-02	2.890e-02	1.847e-02	9.216e-03	-7.317e-03
1.702e+01	6.684e-02	4.791e-02	3.243e-02	2.789e-02	1.782e-02	8.230e-03	-7.442e-03
1.704e+01	6.720e-02	4.787e-02	3.340e-02	2.858e-02	1.894e-02	8.992e-03	-7.300e-03
1.706e+01	6.507e-02	4.701e-02	3.281e-02	2.720e-02	1.837e-02	9.350e-03	-7.348e-03
1.708e+01	6.441e-02	4.613e-02	3.145e-02	2.622e-02	1.690e-02	9.026e-03	-7.236e-03
1.710e+01	6.265e-02	4.477e-02	3.088e-02	2.595e-02	1.660e-02	8.816e-03	-7.232e-03
1.712e+01	6.058e-02	4.400e-02	3.033e-02	2.604e-02	1.605e-02	8.378e-03	-7.249e-03
1.714e+01	5.928e-02	4.247e-02	3.010e-02	2.430e-02	1.616e-02	8.913e-03	-6.694e-03
1.716e+01	5.768e-02	4.182e-02	2.841e-02	2.438e-02	1.555e-02	8.631e-03	-6.742e-03
1.718e+01	5.556e-02	4.055e-02	2.618e-02	2.337e-02	1.452e-02	7.210e-03	-6.588e-03
1.720e+01	5.257e-02	3.791e-02	2.538e-02	2.228e-02	1.352e-02	6.667e-03	-6.727e-03
1.722e+01	5.127e-02	3.673e-02	2.471e-02	2.145e-02	1.323e-02	7.097e-03	-6.485e-03
1.724e+01	4.981e-02	3.579e-02	2.359e-02	2.010e-02	1.137e-02	6.172e-03	-6.222e-03
1.726e+01	4.686e-02	3.347e-02	2.203e-02	1.876e-02	1.011e-02	5.956e-03	-6.182e-03
1.728e+01	4.457e-02	3.218e-02	2.093e-02	1.760e-02	9.528e-03	4.567e-03	-6.393e-03
1.730e+01	4.259e-02	3.094e-02	1.977e-02	1.712e-02	8.816e-03	4.387e-03	-6.308e-03
1.732e+01	4.040e-02	2.935e-02	1.810e-02	1.626e-02	7.670e-03	4.229e-03	-6.150e-03
1.734e+01	3.687e-02	2.850e-02	1.744e-02	1.514e-02	6.898e-03	4.511e-03	-5.757e-03
1.736e+01	3.490e-02	2.630e-02	1.531e-02	1.447e-02	5.822e-03	2.921e-03	-5.318e-03
1.738e+01	3.230e-02	2.389e-02	1.295e-02	1.268e-02	3.326e-03	1.232e-03	-5.207e-03
1.740e+01	2.877e-02	1.971e-02	1.121e-02	1.071e-02	1.995e-03	1.233e-03	-5.011e-03
1.742e+01	2.797e-02	2.111e-02	1.065e-02	1.068e-02	2.215e-03	1.449e-03	-4.692e-03
1.744e+01	2.473e-02	1.803e-02	8.648e-03	9.709e-03	1.084e-03	-2.119e-05	-4.541e-03
1.746e+01	2.156e-02	1.519e-02	6.779e-03	8.349e-03	-5.089e-04	-2.820e-04	-3.462e-03
1.748e+01	1.839e-02	1.444e-02	5.152e-03	7.259e-03	-6.554e-05	-2.668e-04	-2.893e-03
1.750e+01	1.522e-02	1.210e-02	3.287e-03	5.536e-03	-2.326e-03	-1.406e-03	-3.090e-03
1.752e+01	1.333e-02	8.994e-03	2.490e-03	4.519e-03	-2.821e-03	-1.592e-03	-3.274e-03
1.754e+01	9.888e-03	7.605e-03	-3.118e-04	3.896e-03	-4.569e-03	-2.400e-03	-3.066e-03
1.756e+01	7.350e-03	4.316e-03	-1.733e-03	1.764e-03	-5.420e-03	-2.060e-03	-3.066e-03
1.758e+01	5.103e-03	2.802e-03	-2.534e-03	1.525e-03	-5.949e-03	-2.770e-03	-3.164e-03
1.760e+01	1.899e-03	1.343e-03	-4.551e-03	-2.204e-04	-7.163e-03	-3.965e-03	-2.602e-03
1.762e+01	-1.788e-03	-1.804e-03	-6.169e-03	-2.317e-03	-7.900e-03	-3.747e-03	-2.050e-03
1.764e+01	-4.035e-03	-3.034e-03	-6.740e-03	-1.939e-03	-8.528e-03	-2.412e-03	-1.409e-03
1.766e+01	-6.665e-03	-4.445e-03	-8.078e-03	-3.159e-03	-9.328e-03	-3.512e-03	-1.094e-03
1.768e+01	-9.002e-03	-5.724e-03	-8.892e-03	-4.430e-03	-9.708e-03	-2.887e-03	-1.154e-03
1.770e+01	-1.192e-02	-8.527e-03	-9.998e-03	-5.670e-03	-1.073e-02	-3.455e-03	-7.714e-04
1.772e+01	-1.481e-02	-1.057e-02	-1.152e-02	-7.938e-03	-1.193e-02	-4.706e-03	-3.893e-04
1.774e+01	-1.773e-02	-1.364e-02	-1.272e-02	-8.957e-03	-1.270e-02	-4.999e-03	1.727e-05
1.776e+01	-2.015e-02	-1.445e-02	-1.356e-02	-9.804e-03	-1.262e-02	-4.459e-03	5.287e-04
1.778e+01	-2.078e-02	-1.415e-02	-1.471e-02	-1.109e-02	-1.406e-02	-5.684e-03	5.534e-04
1.780e+01	-2.532e-02	-1.918e-02	-1.566e-02	-1.121e-02	-1.363e-02	-5.467e-03	7.771e-04
1.782e+01	-2.701e-02	-1.947e-02	-1.567e-02	-1.129e-02	-1.295e-02	-4.017e-03	6.708e-04
1.784e+01	-2.854e-02	-1.985e-02	-1.773e-02	-1.243e-02	-1.457e-02	-5.314e-03	7.982e-04
1.786e+01	-3.224e-02	-2.379e-02	-1.863e-02	-1.428e-02	-1.544e-02	-5.889e-03	1.090e-03
1.788e+01	-3.588e-02	-2.595e-02	-1.857e-02	-1.440e-02	-1.476e-02	-4.753e-03	1.274e-03
1.790e+01	-3.629e-02	-2.669e-02	-2.090e-02	-1.406e-02	-1.613e-02	-5.345e-03	1.374e-03
1.792e+01	-3.852e-02	-2.815e-02	-2.076e-02	-1.589e-02	-1.654e-02	-4.526e-03	1.825e-03
1.794e+01	-4.014e-02	-2.868e-02	-2.178e-02	-1.520e-02	-1.718e-02	-4.674e-03	2.318e-03
1.796e+01	-4.163e-02	-2.921e-02	-2.165e-02	-1.553e-02	-1.648e-02	-3.444e-03	2.972e-03
1.798e+01	-4.352e-02	-3.046e-02	-2.420e-02	-1.711e-02	-1.843e-02	-4.872e-03	3.944e-03
1.800e+01	-4.564e-02	-3.239e-02	-2.520e-02	-1.821e-02	-1.893e-02	-5.698e-03	4.042e-03
1.802e+01	-4.832e-02	-3.355e-02	-2.506e-02	-1.822e-02	-1.898e-02	-5.411e-03	4.149e-03
1.804e+01	-4.838e-02	-3.424e-02	-2.538e-02	-1.895e-02	-1.832e-02	-4.782e-03	4.765e-03
1.806e+01	-5.064e-02	-3.638e-02	-2.565e-02	-1.959e-02	-1.855e-02	-4.285e-03	5.458e-03
1.808e+01	-5.177e-02	-3.679e-02	-2.594e-02	-1.973e-02	-1.910e-02	-4.486e-03	5.502e-03
1.810e+01	-5.237e-02	-3.749e-02	-2.747e-02	-2.094e-02	-1.917e-02	-4.337e-03	5.509e-03
1.812e+01	-5.321e-02	-3.683e-02	-2.715e-02	-2.019e-02	-1.923e-02	-4.619e-03	6.279e-03
1.814e+01	-5.530e-02	-3.937e-02	-2.834e-02	-2.104e-02	-1.971e-02	-4.444e-03	6.534e-03
1.816e+01	-5.650e-02	-3.960e-02	-2.831e-02	-2.228e-02	-2.040e-02	-4.166e-03	6.945e-03
1.818e+01	-5.707e-02	-4.085e-02	-2.921e-02	-2.269e-02	-2.102e-02	-4.871e-03	7.099e-03
1.820e+01	-5.747e-02	-4.113e-02	-2.839e-02	-2.307e-02	-1.985e-02	-3.562e-03	7.836e-03
1.822e+01	-5.794e-02	-4.109e-02	-2.902e-02	-2.260e-02	-2.042e-02	-3.787e-03	8.751e-03
1.824e+01	-6.006e-02	-4.255e-02	-2.991e-02	-2.320e-02	-2.137e-02	-3.734e-03	8.622e-03
1.826e+01	-5.983e-02	-4.240e-02	-2.991e-02	-2.290e-02	-2.163e-02	-4.375e-03	8.478e-03
1.828e+01	-6.050e-02	-4.242e-02	-3.113e-02	-2.299e-02	-2.204e-02	-4.520e-03	8.688e-03
1.830e+01	-6.196e-02	-4.352e-02	-3.093e-02	-2.203e-02	-2.190e-02	-4.650e-03	8.613e-03
1.832e+01	-6.285e-02	-4.327e-02	-3.049e-02	-2.307e-02	-2.216e-02	-4.869e-03	8.810e-03
1.834e+01	-6.119e-02	-4.284e-02	-3.136e-02	-2.252e-02	-2.153e-02	-3.941e-03	9.485e-03
1.836e+01	-6.218e-02	-4.345e-02	-3.126e-02	-2.367e-02	-2.170e-02	-4.889e-03	1.103e-02
1.838e+01	-6.227e-02	-4.407e-02	-3.246e-02	-2.473e-02	-2.304e-02	-5.816e-03	1.084e-02
1.840e+01	-6.004e-02	-4.299e-02	-3.171e-02	-2.394e-02	-2.294e-02	-4.192e-03	1.065e-02
1.842e+01	-6.083e-02	-4.452e-02	-3.273e-02	-2.405e-02	-2.374e-02	-4.782e-03	1.076e-02
1.844e+01	-6.207e-02	-4.533e-02	-3.308e-02	-2.380e-02	-2.283e-02	-4.998e-03	1.002e-02
1.846e+01	-6.094e-02	-4.315e-02	-3.336e-02	-2.512e-02	-2.376e-02	-4.953e-03	9.612e-03
1.848e+01	-6.114e-02	-4.285e-02	-3.217e-02	-2.532e-02	-2.324e-02	-4.536e-03	1.002e-02
1.850e+01	-6.101e-02	-4.093e-02	-3.110e-02	-2.506e-02	-2.107e-02	-2.711e-03	1.068e-02
1.852e+01	-6.122e-02	-4.224e-02	-3.085e-02	-2.433e-02	-2.222e-02	-3.515e-03	9.953e-03
1.854e+01	-6.059e-02	-4.151e-02	-3.115e-02	-2.433e-02	-2.221e-02	-3.794e-03	9.563e-03
1.856e+01	-6.053e-02	-4.110e-02	-3.083e-02	-2.298e-02	-2.188e-02	-2.846e-03	9.833e-03
1.858e+01	-6.085e-02	-4.214e-02	-2.979e-02	-2.275e-02	-2.147e-02	-3.054e-03	9.476e-03
1.860e+01	-6.028e-02	-4.249e-02	-3.028e-02	-2.238e-02	-2.119e-02	-4.065e-03	9.512e-03
1.862e+01	-5.849e-02	-4.088e-02	-2.997e-02	-2.282e-02	-2.082e-02	-3.781e-03	1.005e-02
1.864e+01	-5.840e-02	-3.902e-02	-2.889e-02	-2.260e-02	-2.025e-02	-2.829e-03	1.029e-02
1.866e+01	-5.732e-02	-3.939e-02	-2.874e-02	-2.197e-02	-2.007e-02	-2.504e-03	1.070e-02
1.868e+01	-5.592e-02	-3.876e-02	-2.914e-02	-2.115e-02	-2.084e-02	-2.965e-03	1.029e-02
1.870e+01	-5.638e-02	-3.913e-02	-2.945e-02	-2.119e-02	-2.175e-02	-3.685e-03	9.659e-03
1.872e+01	-5.648e-02	-3.854e-02	-2.743e-02	-2.182e-02	-1.975e-02	-2.120e-03	9.519e-03
1.874e+01	-5.372e-02	-3.649e-02	-2.690e-02	-2.182e-02	-1.989e-02	-2.907e-03	9.685e-03
1.876e+01	-5.268e-02	-3.698e-02	-2.720e-02	-2.099e-02	-2.150e-02	-3.853e-03	9.649e-03
1.878e+01	-5.340e-02	-3.674e-02	-2.649e-02	-2.063e-02	-1.919e-02	-2.777e-03	8.918e-03
1.880e+01	-5.259e-02	-3.563e-02	-2.536e-02	-2.132e-02	-1.897e-02	-2.411e-03	8.509e-03
1.882e+01	-5.272e-02	-3.624e-02	-2.607e-02	-2.012e-02	-1.993e-02	-3.413e-03	8.476e-03
1.884e+01	-5.067e-02	-3.507e-02	-2.507e-02	-1.967e-02	-1.941e-02	-3.290e-03	8.646e-03
1.886e+01	-4.879e-02	-3.328e-02	-2.465e-02	-1.947e-02	-1.934e-02	-2.738e-03	8.268e-03
1.888e+01	-4.733e-02	-3.226e-02	-2.372e-02	-1.988e-02	-1.912e-02	-2.460e-03	8.122e-03
1.890e+01	-4.624e-02	-3.213e-02	-2.366e-02	-1.917e-02	-1.804e-02	-3.007e-03	7.417e-03
1.892e+01	-4.411e-02	-2.942e-02	-2.463e-02	-1.791e-02	-1.951e-02	-3.789e-03	6.816e-03
1.894e+01	-4.339e-02	-2.949e-02	-2.423e-02	-1.812e-02	-1.920e-02	-4.471e-03	6.983e-03
1.896e+01	-4.115e-02	-2.767e-02	-2.353e-02	-1.711e-02	-1.894e-02	-4.351e-03	6.775e-03
1.898e+01	-4.160e-02	-2.899e-02	-2.278e-02	-1.748e-02	-1.936e-02	-3.953e-03	6.148e-03
1.900e+01	-3.850e-02	-2.673e-02	-2.366e-02	-1.583e-02	-1.961e-02	-5.394e-03	5.819e-03
1.902e+01	-3.687e-02	-2.522e-02	-2.293e-02	-1.607e-02	-1.876e-02	-6.060e-03	5.663e-03
1.904e+01	-3.514e-02	-2.436e-02	-2.328e-02	-1.538e-02	-1.945e-02	-7.531e-03	5.531e-03
1.906e+01	-3.563e-02	-2.590e-02	-2.123e-02	-1.584e-02	-1.876e-02	-5.207e-03	5.698e-03
1.908e+01	-3.046e-02	-2.132e-02	-1.950e-02	-1.439e-02	-1.770e-02	-4.433e-03	4.937e-03
1.910e+01	-3.000e-02	-2.020e-02	-1.795e-02	-1.373e-02	-1.611e-02	-3.013e-03	3.957e-03
1.912e+01	-2.954e-02	-2.069e-02	-1.560e-02	-1.238e-02	-1.449e-02	-1.716e-03	3.825e-03
1.914e+01	-2.863e-02	-2.059e-02	-1.676e-02	-1.222e-02	-1.504e-02	-2.223e-03	4.107e-03
1.916e+01	-2.974e-02	-1.985e-02	-1.501e-02	-1.124e-02	-1.330e-02	-1.214e-03	3.078e-03
1.918e+01	-2.771e-02	-1.991e-02	-1.358e-02	-9.910e-03	-1.302e-02	-1.794e-03	2.215e-03
1.920e+01	-2.589e-02	-1.828e-02	-1.403e-02	-1.004e-02	-1.377e-02	-2.191e-03	1.763e-03
1.922e+01	-2.513e-02	-1.951e-02	-1.174e-02	-9.626e-03	-1.113e-02	-4.342e-04	2.100e-03
1.924e+01	-2.269e-02	-1.669e-02	-1.211e-02	-9.779e-03	-1.255e-02	-2.266e-03	2.155e-03
1.926e+01	-2.065e-02	-1.546e-02	-1.211e-02	-9.472e-03	-1.315e-02	-2.273e-03	1.798e-03
1.928e+01	-1.822e-02	-1.440e-02	-9.791e-03	-8.664e-03	-1.152e-02	-1.108e-03	1.502e-03
1.930e+01	-1.561e-02	-1.059e-02	-1.023e-02	-8.485e-03	-1.205e-02	-2.456e-03	1.486e-03
1.932e+01	-1.323e-02	-9.458e-03	-1.047e-02	-7.794e-03	-1.281e-02	-3.897e-03	8.296e-04
1.934e+01	-1.196e-02	-7.802e-03	-8.350e-03	-7.694e-03	-1.176e-02	-2.833e-03	-2.198e-04
1.936e+01	-7.976e-03	-4.960e-03	-8.075e-03	-5.980e-03	-1.154e-02	-2.323e-03	-4.195e-04
1.938e+01	-6.040e-03	-2.731e-03	-5.524e-03	-5.145e-03	-1.009e-02	-2.357e-03	-6.249e-04
1.940e+01	-3.916e-03	-5.409e-04	-3.784e-03	-3.449e-03	-9.156e-03	-1.608e-03	-1.125e-03
1.942e+01	-1.666e-03	1.717e-04	-4.390e-03	-2.642e-03	-8.999e-03	-2.429e-03	-1.056e-03
1.944e+01	1.040e-03	9.721e-04	-3.430e-03	-2.977e-03	-8.692e-03	-1.436e-03	-7.126e-04
1.946e+01	4.138e-03	2.088e-03	-2.096e-03	-2.006e-04	-7.825e-03	3.804e-04	-1.115e-03
1.948e+01	3.975e-03	3.488e-03	-2.481e-03	1.042e-03	-9.056e-03	-2.040e-03	-1.383e-03
1.950e+01	4.216e-03	2.860e-03	-1.299e-03	-7.201e-04	-9.181e-03	-1.943e-03	-1.790e-03
1.952e+01	7.495e-03	5.825e-03	-1.038e-03	1.171e-03	-8.995e-03	-3.050e-03	-2.077e-03
1.954e+01	9.031e-03	5.942e-03	-3.842e-04	1.319e-03	-8.583e-03	-2.928e-03	-2.815e-03
1.956e+01	1.192e-02	9.225e-03	4.658e-04	2.124e-03	-8.879e-03	-3.334e-03	-2.739e-03
1.958e+01	1.467e-02	1.061e-02	1.470e-03	2.982e-03	-7.442e-03	-2.230e-03	-2.766e-03
1.960e+01	1.642e-02	1.156e-02	2.396e-03	3.408e-03	-7.326e-03	-2.118e-03	-3.166e-03
1.962e+01	1.978e-02	1.439e-02	4.025e-03	5.159e-03	-6.572e-03	-1.987e-03	-3.518e-03
1.964e+01	2.069e-02	1.544e-02	4.132e-03	4.180e-03	-7.049e-03	-2.331e-03	-4.071e-03
1.966e+01	2.046e-02	1.519e-02	4.028e-03	4.429e-03	-6.035e-03	-2.209e-03	-4.567e-03
1.968e+01	2.465e-02	1.636e-02	3.792e-03	6.153e-03	-6.249e-03	-2.780e-03	-4.070e-03
1.970e+01	2.587e-02	1.806e-02	7.398e-03	6.353e-03	-3.160e-03	4.719e-05	-3.734e-03
1.972e+01	2.821e-02	2.244e-02	7.824e-03	6.836e-03	-3.755e-03	-2.642e-04	-3.525e-03
1.974e+01	2.735e-02	2.063e-02	8.516e-03	7.725e-03	-3.353e-03	-5.265e-04	-4.525e-03
1.976e+01	2.804e-02	2.170e-02	1.212e-02	7.686e-03	-4.703e-04	2.081e-03	-4.274e-03
1.978e+01	3.019e-02	2.298e-02	1.252e-02	9.680e-03	-6.147e-04	2.100e-03	-4.516e-03
1.980e+01	3.141e-02	2.317e-02	1.261e-02	1.078e-02	-5.362e-04	2.137e-03	-4.758e-03
1.982e+01	3.114e-02	2.061e-02	1.409e-02	1.024e-02	1.680e-03	2.590e-03	-5.303e-03
1.984e+01	3.331e-02	2.499e-02	1.347e-02	1.277e-02	5.174e-04	1.450e-03	-5.224e-03
1.986e+01	3.404e-02	2.279e-02	1.605e-02	1.175e-02	1.848e-03	2.619e-03	-4.701e-03
1.988e+01	3.438e-02	2.283e-02	1.750e-02	1.192e-02	2.299e-03	4.179e-03	-4.535e-03
1.990e+01	3.750e-02	2.677e-02	1.632e-02	1.523e-02	2.114e-03	3.291e-03	-5.584e-03
1.992e+01	3.753e-02	2.634e-02	1.555e-02	1.393e-02	2.454e-03	3.163e-03	-6.265e-03
1.994e+01	3.632e-02	2.527e-02	1.665e-02	1.286e-02	2.840e-03	3.266e-03	-5.828e-03
1.996e+01	3.872e-02	2.805e-02	1.707e-02	1.333e-02	2.983e-03	3.736e-03	-5.719e-03
1.998e+01	4.041e-02	2.907e-02	1.753e-02	1.381e-02	2.297e-03	3.370e-03	-6.272e-03
2.000e+01	4.262e-02	2.964e-02	1.885e-02	1.445e-02	3.936e-03	3.963e-03	-6.712e-03
2.002e+01	4.549e-02	3.321e-02	1.924e-02	1.600e-02	5.153e-03	5.296e-03	-6.974e-03
2.004e+01	4.432e-02	3.061e-02	1.930e-02	1.680e-02	4.606e-03	4.249e-03	-6.273e-03
2.006e+01	4.494e-02	3.265e-02	1.885e-02	1.725e-02	4.810e-03	3.829e-03	-5.879e-03
2.008e+01	4.585e-02	3.238e-02	2.172e-02	1.746e-02	6.036e-03	5.318e-03	-5.586e-03
2.010e+01	4.549e-02	3.514e-02	1.994e-02	1.819e-02	4.429e-03	4.087e-03	-5.923e-03
2.012e+01	4.662e-02	3.557e-02	1.931e-02	1.741e-02	3.734e-03	2.882e-03	-6.559e-03
2.014e+01	4.846e-02	3.666e-02	2.097e-02	1.874e-02	4.882e-03	4.062e-03	-6.525e-03
2.016e+01	4.704e-02	3.451e-02	2.102e-02	1.842e-02	4.401e-03	4.107e-03	-6.891e-03
2.018e+01	4.797e-02	3.464e-02	2.065e-02	1.732e-02	4.838e-03	4.369e-03	-6.949e-03
2.020e+01	4.893e-02	3.635e-02	1.906e-02	1.736e-02	3.015e-03	3.086e-03	-6.282e-03
2.022e+01	4.881e-02	3.585e-02	1.993e-02	1.534e-02	3.607e-03	4.151e-03	-6.359e-03
2.024e+01	4.790e-02	3.450e-02	1.993e-02	1.621e-02	3.966e-03	4.752e-03	-6.117e-03
2.026e+01	4.951e-02	3.731e-02	1.839e-02	1.580e-02	2.217e-03	2.983e-03	-5.776e-03
2.028e+01	4.722e-02	3.479e-02	1.889e-02	1.662e-02	3.302e-03	4.079e-03	-6.568e-03
2.030e+01	4.988e-02	3.622e-02	2.023e-02	1.878e-02	4.606e-03	4.623e-03	-6.056e-03
2.032e+01	4.905e-02	3.705e-02	2.166e-02	1.809e-02	5.504e-03	5.640e-03	-6.428e-03
2.034e+01	4.911e-02	3.869e-02	2.230e-02	1.833e-02	7.229e-03	7.993e-03	-6.613e-03
2.036e+01	4.894e-02	3.791e-02	2.353e-02	1.758e-02	7.364e-03	8.093e-03	-6.374e-03
2.038e+01	4.673e-02	3.568e-02	2.383e-02	1.702e-02	7.942e-03	8.491e-03	-5.910e-03
2.040e+01	4.564e-02	3.436e-02	2.113e-02	1.730e-02	5.961e-03	6.784e-03	-5.542e-03
2.042e+01	4.361e-02	3.197e-02	2.036e-02	1.732e-02	5.566e-03	6.099e-03	-5.654e-03
2.044e+01	4.340e-02	3.173e-02	2.250e-02	1.748e-02	7.524e-03	7.656e-03	-5.682e-03
2.046e+01	4.445e-02	3.272e-02	1.931e-02	1.800e-02	5.429e-03	5.645e-03	-5.850e-03
2.048e+01	4.599e-02	3.623e-02	1.927e-02	1.809e-02	4.605e-03	5.847e-03	-4.256e-03
2.050e+01	4.663e-02	3.620e-02	1.991e-02	1.790e-02	4.799e-03	5.982e-03	-3.652e-03
2.052e+01	4.550e-02	3.456e-02	1.784e-02	1.678e-02	1.946e-03	3.356e-03	-4.004e-03
2.054e+01	4.612e-02	3.496e-02	1.835e-02	1.773e-02	4.070e-03	5.780e-03	-3.504e-03
2.056e+01	4.735e-02	3.707e-02	1.772e-02	1.557e-02	3.910e-03	5.816e-03	-3.900e-03
2.058e+01	4.463e-02	3.647e-02	1.743e-02	1.676e-02	3.922e-03	6.215e-03	-3.973e-03
2.060e+01	4.409e-02	3.373e-02	1.942e-02	1.622e-02	5.362e-03	6.830e-03	-3.131e-03
2.062e+01	4.240e-02	3.263e-02	1.711e-02	1.536e-02	4.012e-03	6.629e-03	-3.524e-03
2.064e+01	3.986e-02	3.045e-02	1.817e-02	1.677e-02	3.996e-03	7.149e-03	-3.139e-03
2.066e+01	3.978e-02	3.149e-02	1.860e-02	1.601e-02	4.571e-03	6.862e-03	-3.110e-03
2.068e+01	3.762e-02	3.109e-02	1.779e-02	1.681e-02	5.274e-03	8.432e-03	-2.690e-03
2.070e+01	3.653e-02	2.826e-02	1.761e-02	1.610e-02	4.814e-03	7.306e-03	-2.268e-03
2.072e+01	3.528e-02	2.711e-02	1.718e-02	1.685e-02	4.354e-03	7.409e-03	-2.071e-03
2.074e+01	3.447e-02	2.766e-02	1.849e-02	1.433e-02	6.022e-03	9.896e-03	-1.495e-03
2.076e+01	3.453e-02	2.961e-02	1.627e-02	1.431e-02	5.067e-03	7.792e-03	-7.340e-04
2.078e+01	3.401e-02	2.832e-02	1.973e-02	1.482e-02	7.215e-03	1.217e-02	-6.500e-04
2.080e+01	3.402e-02	2.871e-02	1.826e-02	1.379e-02	6.296e-03	1.062e-02	-1.109e-03
2.082e+01	3.289e-02	2.703e-02	1.711e-02	1.531e-02	5.465e-03	9.626e-03	-1.803e-03
2.084e+01	3.433e-02	2.846e-02	1.536e-02	1.563e-02	4.534e-03	8.950e-03	-1.326e-03
2.086e+01	3.151e-02	2.558e-02	1.533e-02	1.674e-02	4.659e-03	8.291e-03	-3.058e-04
2.088e+01	3.317e-02	2.798e-02	1.465e-02	1.480e-02	3.404e-03	7.309e-03	1.555e-04
2.090e+01	3.174e-02	2.727e-02	1.357e-02	1.567e-02	3.185e-03	8.037e-03	3.840e-04
2.092e+01	3.017e-02	2.541e-02	1.350e-02	1.647e-02	3.439e-03	8.261e-03	9.406e-04
2.094e+01	2.898e-02	2.472e-02	1.371e-02	1.484e-02	3.651e-03	9.212e-03	1.526e-03
2.096e+01	2.888e-02	2.574e-02	1.594e-02	1.644e-02	6.261e-03	1.138e-02	2.150e-03
2.098e+01	2.594e-02	2.427e-02	1.310e-02	1.595e-02	4.320e-03	9.568e-03	2.170e-03
2.100e+01	2.419e-02	2.282e-02	1.447e-02	1.623e-02	5.657e-03	1.238e-02	3.406e-03
2.102e+01	2.299e-02	2.060e-02	1.450e-02	1.631e-02	6.220e-03	1.298e-02	3.358e-03
2.104e+01	2.104e-02	2.001e-02	1.346e-02	1.385e-02	5.023e-03	1.090e-02	2.959e-03
2.106e+01	2.428e-02	2.107e-02	1.305e-02	1.309e-02	4.788e-03	1.154e-02	4.097e-03
2.108e+01	2.329e-02	2.214e-02	1.178e-02	1.267e-02	3.718e-03	9.792e-03	4.244e-03
2.110e+01	2.353e-02	2.479e-02	9.918e-03	1.160e-02	2.439e-03	9.762e-03	3.997e-03
2.112e+01	2.181e-02	2.168e-02	1.059e-02	1.120e-02	2.272e-03	9.272e-03	4.580e-03
2.114e+01	2.187e-02	2.343e-02	1.019e-02	1.080e-02	1.882e-03	9.740e-03	5.366e-03
2.116e+01	2.000e-02	1.932e-02	1.006e-02	9.988e-03	2.453e-03	1.023e-02	5.946e-03
2.118e+01	1.836e-02	1.896e-02	9.765e-03	1.027e-02	2.561e-03	9.880e-03	5.676e-03
2.120e+01	1.716e-02	1.832e-02	9.323e-03	1.208e-02	2.560e-03	1.116e-02	5.941e-03
2.122e+01	1.479e-02	1.599e-02	7.845e-03	1.218e-02	6.834e-04	9.462e-03	6.074e-03
2.124e+01	1.238e-02	1.452e-02	9.253e-03	1.277e-02	1.553e-03	1.181e-02	6.680e-03
2.126e+01	1.129e-02	1.399e-02	1.101e-02	1.033e-02	3.515e-03	1.384e-02	6.250e-03
2.128e+01	9.749e-03	1.265e-02	1.062e-02	1.035e-02	4.307e-03	1.408e-02	6.930e-03
2.130e+01	1.266e-02	1.630e-02	8.440e-03	1.107e-02	3.401e-03	1.330e-02	7.645e-03
2.132e+01	8.709e-03	1.152e-02	1.036e-02	9.478e-03	5.139e-03	1.458e-02	7.298e-03
2.134e+01	8.176e-03	1.291e-02	9.310e-03	9.625e-03	3.449e-03	1.400e-02	6.330e-03
2.136e+01	8.598e-03	1.378e-02	9.709e-03	9.923e-03	4.280e-03	1.498e-02	6.734e-03
2.138e+01	6.012e-03	1.326e-02	6.931e-03	9.438e-03	3.743e-03	1.283e-02	8.614e-03
2.140e+01	4.390e-03	9.758e-03	7.493e-03	7.383e-03	3.418e-03	1.366e-02	8.667e-03
2.142e+01	3.663e-03	1.096e-02	5.778e-03	7.761e-03	2.107e-03	1.213e-02	8.447e-03
2.144e+01	4.993e-03	1.185e-02	3.898e-03	8.024e-03	1.421e-03	1.197e-02	8.231e-03
2.146e+01	4.726e-03	1.104e-02	5.105e-03	6.654e-03	1.912e-03	1.353e-02	8.114e-03
2.148e+01	3.744e-03	1.022e-02	3.105e-03	7.637e-03	-1.908e-04	1.137e-02	7.472e-03
2.150e+01	2.493e-03	9.759e-03	3.189e-04	5.510e-03	-3.021e-03	8.625e-03	7.912e-03
2.152e+01	2.417e-03	9.304e-03	1.889e-03	6.920e-03	-2.363e-03	9.376e-03	9.353e-03
2.154e+01	-6.909e-04	7.620e-03	7.541e-04	5.144e-03	-2.109e-03	9.625e-03	9.754e-03
2.156e+01	-5.923e-04	6.607e-03	-4.275e-04	5.113e-03	-3.604e-03	8.539e-03	9.235e-03
2.158e+01	-7.367e-04	7.926e-03	-4.399e-06	6.911e-03	-2.593e-03	1.040e-02	9.344e-03
2.160e+01	-5.761e-03	2.269e-03	1.132e-03	7.003e-03	-2.328e-03	1.090e-02	9.019e-03
2.162e+01	-5.803e-03	1.978e-03	1.354e-03	6.380e-03	-1.545e-03	1.160e-02	9.192e-03
2.164e+01	-8.372e-03	7.749e-05	-1.020e-03	7.752e-03	-3.079e-03	1.098e-02	9.439e-03
2.166e+01	-8.431e-03	-7.412e-04	4.464e-05	6.075e-03	-6.195e-06	1.296e-02	8.390e-03
2.168e+01	-1.198e-02	-5.476e-04	-8.626e-04	6.403e-03	-1.571e-03	1.134e-02	8.348e-03
2.170e+01	-1.253e-02	-3.114e-03	5.954e-04	2.293e-03	1.558e-04	1.341e-02	8.497e-03
2.172e+01	-1.102e-02	4.274e-04	-1.656e-03	-5.301e-04	-1.947e-03	1.142e-02	9.102e-03
2.174e+01	-1.321e-02	-2.442e-03	2.411e-03	-9.487e-04	9.740e-04	1.313e-02	9.066e-03
2.176e+01	-9.992e-03	6.964e-04	-6.357e-04	-2.163e-03	-1.793e-03	1.177e-02	8.431e-03
2.178e+01	-1.106e-02	4.077e-04	-1.153e-03	2.660e-04	-1.064e-03	1.295e-02	8.533e-03
2.180e+01	-1.195e-02	1.801e-03	-2.434e-03	9.361e-04	-2.750e-03	1.071e-02	8.073e-03
2.182e+01	-1.249e-02	3.943e-04	-4.654e-03	1.226e-03	-4.681e-03	1.048e-02	7.890e-03
2.184e+01	-1.281e-02	-1.576e-03	-4.518e-03	2.141e-03	-4.608e-03	9.734e-03	7.982e-03
2.186e+01	-1.234e-02	-1.061e-03	-8.460e-03	1.209e-03	-8.390e-03	6.158e-03	7.571e-03
2.188e+01	-1.545e-02	-3.821e-03	-7.544e-03	1.903e-03	-6.133e-03	7.484e-03	6.663e-03
2.190e+01	-1.611e-02	-1.152e-03	-9.997e-03	-2.483e-03	-8.812e-03	5.558e-03	7.241e-03
2.192e+01	-1.992e-02	-7.712e-03	-6.429e-03	-1.388e-03	-5.229e-03	9.360e-03	7.374e-03
2.194e+01	-2.028e-02	-5.592e-03	-6.595e-03	-2.267e-03	-4.901e-03	9.854e-03	7.365e-03
2.196e+01	-2.106e-02	-7.542e-03	-5.848e-03	-1.246e-03	-3.713e-03	9.622e-03	7.334e-03
2.198e+01	-2.284e-02	-7.698e-03	-8.105e-03	-4.007e-03	-6.051e-03	8.957e-03	6.931e-03
2.200e+01	-2.527e-02	-1.258e-02	-7.295e-03	-1.913e-03	-5.638e-03	9.484e-03	6.117e-03
2.202e+01	-2.320e-02	-9.514e-03	-9.125e-03	-2.778e-03	-7.230e-03	7.101e-03	6.323e-03
2.204e+01	-2.207e-02	-8.993e-03	-9.151e-03	-2.000e-03	-7.560e-03	6.376e-03	6.070e-03
2.206e+01	-1.956e-02	-6.855e-03	-1.238e-02	-3.493e-03	-9.860e-03	4.205e-03	5.218e-03
2.208e+01	-2.223e-02	-9.640e-03	-1.230e-02	-4.475e-03	-9.565e-03	5.497e-03	4.287e-03
2.210e+01	-2.066e-02	-5.280e-03	-1.362e-02	-4.961e-03	-1.166e-02	3.527e-03	5.123e-03
2.212e+01	-2.342e-02	-7.627e-03	-1.223e-02	-6.054e-03	-9.506e-03	4.936e-03	5.107e-03
2.214e+01	-2.663e-02	-1.213e-02	-1.200e-02	-6.607e-03	-9.583e-03	4.794e-03	5.071e-03
2.216e+01	-3.231e-02	-1.762e-02	-1.180e-02	-6.917e-03	-9.088e-03	5.625e-03	4.707e-03
2.218e+01	-3.018e-02	-1.472e-02	-1.135e-02	-6.724e-03	-1.028e-02	4.507e-03	3.766e-03
2.220e+01	-3.282e-02	-1.766e-02	-1.219e-02	-4.617e-03	-1.076e-02	4.347e-03	3.643e-03
2.222e+01	-2.971e-02	-1.563e-02	-1.139e-02	-6.822e-03	-9.882e-03	4.641e-03	3.229e-03
2.224e+01	-3.184e-02	-1.557e-02	-9.930e-03	-7.324e-03	-7.646e-03	6.516e-03	2.177e-03
2.226e+01	-2.412e-02	-8.112e-03	-1.046e-02	-9.399e-03	-8.518e-03	5.654e-03	1.632e-03
2.228e+01	-2.666e-02	-8.073e-03	-1.109e-02	-1.102e-02	-9.239e-03	4.502e-03	2.712e-03
2.230e+01	-2.299e-02	-7.664e-03	-1.468e-02	-1.228e-02	-1.323e-02	1.321e-03	3.765e-03
2.232e+01	-2.936e-02	-1.307e-02	-1.871e-02	-1.186e-02	-1.699e-02	-2.198e-03	2.865e-03
2.234e+01	-3.249e-02	-1.503e-02	-1.945e-02	-1.088e-02	-1.797e-02	-2.700e-03	1.962e-03
2.236e+01	-2.995e-02	-1.220e-02	-1.886e-02	-8.125e-03	-1.649e-02	-1.677e-03	2.503e-03
2.238e+01	-3.050e-02	-1.549e-02	-1.813e-02	-9.937e-03	-1.596e-02	-1.287e-03	2.198e-03
2.240e+01	-3.201e-02	-1.671e-02	-1.860e-02	-1.015e-02	-1.539e-02	-3.130e-04	1.795e-04
2.242e+01	-3.359e-02	-1.897e-02	-1.601e-02	-9.834e-03	-1.315e-02	1.124e-03	-4.046e-04
2.244e+01	-3.558e-02	-2.010e-02	-1.640e-02	-1.187e-02	-1.331e-02	4.056e-04	-7.763e-04
2.246e+01	-3.287e-02	-1.622e-02	-1.495e-02	-1.231e-02	-1.257e-02	1.111e-03	-8.283e-04
2.248e+01	-3.549e-02	-2.174e-02	-1.548e-02	-1.220e-02	-1.257e-02	2.295e-03	-1.352e-03
2.250e+01	-3.200e-02	-1.740e-02	-1.574e-02	-1.414e-02	-1.424e-02	5.915e-04	-1.001e-03
2.252e+01	-3.264e-02	-1.563e-02	-1.447e-02	-1.188e-02	-1.212e-02	2.866e-03	-1.201e-03
2.254e+01	-2.992e-02	-1.465e-02	-1.892e-02	-1.172e-02	-1.729e-02	-2.510e-03	-1.513e-03
2.256e+01	-3.341e-02	-2.031e-02	-1.810e-02	-1.025e-02	-1.658e-02	-1.873e-03	-2.618e-03
2.258e+01	-3.138e-02	-1.644e-02	-2.034e-02	-1.246e-02	-1.968e-02	-4.775e-03	-2.483e-03
2.260e+01	-3.507e-02	-1.880e-02	-1.841e-02	-1.123e-02	-1.531e-02	-7.030e-04	-3.763e-03
2.262e+01	-2.875e-02	-9.898e-03	-1.968e-02	-1.115e-02	-1.715e-02	-3.852e-03	-3.666e-03
2.264e+01	-3.011e-02	-1.495e-02	-2.025e-02	-1.368e-02	-1.691e-02	-3.353e-03	-3.813e-03
2.266e+01	-2.859e-02	-1.150e-02	-1.738e-02	-1.521e-02	-1.629e-02	-1.587e-03	-3.395e-03
2.268e+01	-3.192e-02	-1.752e-02	-1.956e-02	-1.800e-02	-1.805e-02	-3.694e-03	-3.784e-03
2.270e+01	-2.955e-02	-1.431e-02	-1.838e-02	-1.460e-02	-1.716e-02	-2.475e-03	-3.801e-03
2.272e+01	-3.317e-02	-1.818e-02	-2.221e-02	-1.202e-02	-1.969e-02	-7.374e-03	-4.004e-03
2.274e+01	-3.418e-02	-1.883e-02	-1.761e-02	-1.129e-02	-1.582e-02	-2.739e-03	-4.786e-03
2.276e+01	-3.415e-02	-2.011e-02	-1.644e-02	-1.054e-02	-1.419e-02	-2.276e-04	-5.790e-03
2.278e+01	-3.145e-02	-1.604e-02	-1.704e-02	-1.085e-02	-1.332e-02	-2.964e-04	-4.983e-03
2.280e+01	-3.200e-02	-1.671e-02	-1.464e-02	-1.144e-02	-1.240e-02	6.523e-04	-5.410e-03
2.282e+01	-2.913e-02	-1.414e-02	-1.756e-02	-1.317e-02	-1.653e-02	-1.906e-03	-5.869e-03
2.284e+01	-2.949e-02	-1.741e-02	-1.715e-02	-1.425e-02	-1.618e-02	-2.274e-03	-5.885e-03
2.286e+01	-2.821e-02	-1.427e-02	-1.937e-02	-1.326e-02	-1.888e-02	-5.313e-03	-6.653e-03
2.288e+01	-2.870e-02	-1.407e-02	-1.914e-02	-1.388e-02	-1.760e-02	-6.166e-03	-6.174e-03
2.290e+01	-2.732e-02	-1.424e-02	-1.970e-02	-1.360e-02	-1.907e-02	-6.943e-03	-6.041e-03
2.292e+01	-2.837e-02	-1.320e-02	-1.689e-02	-1.341e-02	-1.620e-02	-2.701e-03	-5.984e-03
2.294e+01	-2.750e-02	-1.242e-02	-1.633e-02	-1.206e-02	-1.618e-02	-4.217e-03	-6.424e-03
2.296e+01	-2.777e-02	-1.444e-02	-1.448e-02	-1.448e-02	-1.355e-02	-1.665e-03	-5.743e-03
2.298e+01	-2.510e-02	-1.060e-02	-1.518e-02	-1.029e-02	-1.190e-02	-2.695e-03	-7.562e-03
2.300e+01	-2.443e-02	-1.260e-02	-1.710e-02	-1.159e-02	-1.570e-02	-4.779e-03	-6.980e-03
2.302e+01	-2.340e-02	-8.578e-03	-1.496e-02	-1.059e-02	-1.434e-02	-2.411e-03	-6.656e-03
2.304e+01	-2.310e-02	-8.396e-03	-1.559e-02	-9.562e-03	-1.553e-02	-5.320e-03	-6.824e-03
2.306e+01	-2.415e-02	-9.194e-03	-1.326e-02	-9.633e-03	-1.242e-02	-1.401e-03	-7.796e-03
2.308e+01	-2.302e-02	-1.375e-02	-1.544e-02	-1.202e-02	-1.543e-02	-4.363e-03	-7.286e-03
2.310e+01	-2.330e-02	-1.435e-02	-1.606e-02	-1.250e-02	-1.418e-02	-4.258e-03	-7.872e-03
2.312e+01	-2.473e-02	-1.352e-02	-1.516e-02	-1.289e-02	-1.509e-02	-5.043e-03	-7.238e-03
2.314e+01	-2.464e-02	-1.265e-02	-9.598e-03	-1.386e-02	-1.065e-02	-1.595e-04	-7.763e-03
2.316e+01	-1.726e-02	-3.778e-03	-1.371e-02	-1.046e-02	-1.448e-02	-3.679e-03	-7.789e-03
2.318e+01	-1.948e-02	-6.932e-03	-1.280e-02	-8.680e-03	-1.390e-02	-2.606e-03	-6.372e-03
2.320e+01	-1.340e-02	-3.317e-03	-1.628e-02	-4.330e-03	-1.629e-02	-5.229e-03	-7.064e-03
2.322e+01	-2.032e-02	-9.094e-03	-1.490e-02	-4.946e-03	-1.596e-02	-5.090e-03	-6.547e-03
2.324e+01	-1.779e-02	-8.580e-03	-1.512e-02	-6.005e-03	-1.536e-02	-5.707e-03	-6.797e-03
2.326e+01	-1.786e-02	-9.394e-03	-1.082e-02	-8.767e-03	-1.156e-02	-7.611e-04	-5.982e-03
2.328e+01	-1.874e-02	-8.887e-03	-9.612e-03	-1.082e-02	-9.549e-03	-6.361e-05	-6.509e-03
2.330e+01	-1.906e-02	-8.657e-03	-9.516e-03	-1.167e-02	-9.129e-03	7.408e-04	-7.177e-03
2.332e+01	-1.418e-02	-6.427e-03	-8.105e-03	-1.292e-02	-8.131e-03	-1.179e-04	-7.130e-03
2.334e+01	-1.501e-02	-3.187e-03	-1.142e-02	-8.505e-03	-1.269e-02	-3.015e-03	-6.681e-03
2.336e+01	-9.758e-03	-1.946e-03	-1.127e-02	-5.455e-03	-1.258e-02	-3.707e-03	-6.719e-03
2.338e+01	-1.243e-02	-3.862e-03	-1.041e-02	-3.055e-03	-1.048e-02	-2.921e-03	-5.978e-03
2.340e+01	-5.882e-03	2.484e-03	-1.030e-02	-3.535e-03	-1.218e-02	-2.479e-03	-5.347e-03
2.342e+01	-7.045e-03	2.598e-04	-8.218e-03	-4.423e-03	-1.083e-02	-1.243e-03	-5.052e-03
2.344e+01	-1.154e-02	-2.852e-03	-7.774e-03	-3.910e-03	-1.077e-02	-2.265e-03	-4.872e-03
2.346e+01	-1.498e-02	-4.444e-03	-3.630e-03	-4.474e-03	-5.730e-03	1.668e-03	-5.129e-03
2.348e+01	-8.100e-03	8.071e-04	-4.961e-03	-7.054e-03	-7.540e-03	1.136e-03	-5.383e-03
2.350e+01	-7.530e-03	-9.629e-04	-3.060e-03	-3.904e-03	-5.380e-03	2.138e-03	-5.588e-03
2.352e+01	-3.369e-03	6.549e-03	-8.344e-03	-2.846e-03	-1.044e-02	-2.648e-03	-5.528e-03
2.354e+01	-4.141e-03	1.645e-03	-6.060e-03	-5.167e-03	-6.854e-03	8.183e-04	-4.177e-03
2.356e+01	1.427e-03	8.617e-03	-7.685e-03	-2.986e-03	-1.024e-02	-3.249e-03	-2.907e-03
2.358e+01	-4.431e-03	1.509e-03	-6.359e-03	-3.119e-03	-9.431e-03	-1.895e-03	-3.159e-03
2.360e+01	-2.581e-03	2.763e-03	-2.551e-03	-2.756e-04	-6.433e-03	1.254e-03	-3.459e-03
2.362e+01	-2.688e-03	2.174e-03	-1.836e-03	-1.287e-03	-5.533e-03	1.165e-03	-5.081e-03
2.364e+01	-4.475e-03	-1.744e-03	2.107e-03	9.763e-04	-1.153e-03	6.399e-03	-4.583e-03
2.366e+01	3.235e-05	3.474e-03	1.916e-03	-2.321e-03	-9.253e-04	5.279e-03	-3.773e-03
2.368e+01	1.856e-03	5.227e-03	1.517e-03	1.169e-03	-2.067e-03	3.540e-03	-3.664e-03
2.370e+01	6.272e-03	8.536e-03	-7.054e-04	2.321e-05	-5.393e-03	8.481e-04	-3.473e-03
2.372e+01	7.510e-03	1.142e-02	-4.634e-03	-2.190e-03	-7.999e-03	-2.861e-03	-3.229e-03
2.374e+01	6.212e-03	9.403e-03	-1.544e-03	1.350e-03	-5.983e-03	-6.875e-04	-2.545e-03
2.376e+01	7.973e-03	1.075e-02	-2.521e-04	4.246e-03	-5.141e-03	7.129e-04	-2.831e-03
2.378e+01	6.359e-03	1.079e-02	4.533e-03	4.552e-03	-1.151e-03	4.829e-03	-3.453e-03
2.380e+01	5.889e-03	1.001e-02	6.132e-03	7.600e-03	2.329e-03	6.922e-03	-2.309e-03
2.382e+01	4.047e-03	5.929e-03	7.173e-03	5.604e-03	4.233e-03	7.825e-03	-2.165e-03
2.384e+01	6.768e-03	6.675e-03	8.745e-03	3.059e-03	3.523e-03	7.425e-03	-1.487e-03
2.386e+01	9.175e-03	1.192e-02	5.525e-03	3.801e-03	4.491e-05	5.198e-03	-2.359e-03
2.388e+01	1.660e-02	1.841e-02	4.742e-03	1.993e-03	4.613e-04	5.738e-03	-2.287e-03
2.390e+01	1.844e-02	1.992e-02	5.898e-03	2.771e-03	1.648e-03	6.482e-03	-1.155e-03
2.392e+01	1.985e-02	2.382e-02	3.433e-03	4.811e-03	-2.092e-03	2.406e-03	5.835e-04
2.394e+01	1.762e-02	1.931e-02	7.172e-03	9.022e-03	1.348e-03	6.560e-03	7.324e-04
2.396e+01	1.749e-02	1.670e-02	6.018e-03	1.181e-02	-3.297e-04	4.262e-03	5.397e-04
2.398e+01	1.170e-02	1.262e-02	6.980e-03	1.197e-02	7.710e-04	5.159e-03	4.585e-04
2.400e+01	1.483e-02	1.591e-02	1.006e-02	8.535e-03	3.776e-03	8.898e-03	-7.435e-05
2.402e+01	1.395e-02	1.391e-02	1.084e-02	7.017e-03	5.598e-03	9.212e-03	-1.119e-03
2.404e+01	1.711e-02	1.996e-02	1.292e-02	6.066e-03	7.456e-03	1.037e-02	-1.610e-03
2.406e+01	1.963e-02	1.852e-02	1.712e-02	6.152e-03	9.684e-03	1.346e-02	-2.397e-04
2.408e+01	2.341e-02	2.435e-02	1.000e-02	9.313e-03	3.792e-03	6.395e-03	4.940e-04
2.410e+01	2.167e-02	2.024e-02	1.175e-02	9.545e-03	6.180e-03	7.248e-03	1.058e-03
2.412e+01	2.795e-02	2.768e-02	6.651e-03	1.026e-02	4.132e-04	1.531e-03	1.690e-03
2.414e+01	2.423e-02	2.266e-02	6.790e-03	1.074e-02	9.445e-04	2.962e-03	2.898e-04
2.416e+01	2.361e-02	2.248e-02	8.645e-03	1.187e-02	2.243e-03	4.727e-03	9.424e-04
2.418e+01	2.077e-02	1.915e-02	1.751e-02	1.021e-02	8.458e-03	1.085e-02	1.077e-03
2.420e+01	2.225e-02	2.181e-02	1.975e-02	1.144e-02	1.092e-02	1.274e-02	2.728e-03
2.422e+01	2.050e-02	1.976e-02	1.635e-02	1.241e-02	1.029e-02	1.304e-02	2.672e-03
2.424e+01	2.208e-02	1.969e-02	1.478e-02	1.317e-02	1.024e-02	1.240e-02	2.876e-03
2.426e+01	2.720e-02	2.292e-02	1.061e-02	9.482e-03	4.575e-03	8.456e-03	3.452e-03
2.428e+01	2.881e-02	2.717e-02	9.948e-03	1.238e-02	3.305e-03	4.849e-03	7.145e-04
2.430e+01	2.933e-02	2.467e-02	1.050e-02	1.177e-02	4.327e-03	5.492e-03	1.864e-03
2.432e+01	2.448e-02	1.959e-02	1.332e-02	1.373e-02	7.080e-03	8.139e-03	2.018e-03
2.434e+01	2.453e-02	2.134e-02	1.224e-02	1.120e-02	6.241e-03	7.615e-03	3.451e-03
2.436e+01	2.007e-02	1.294e-02	1.502e-02	1.275e-02	9.810e-03	1.063e-02	3.720e-03
2.438e+01	2.476e-02	2.034e-02	1.506e-02	8.038e-03	8.960e-03	1.086e-02	2.406e-03
2.440e+01	2.793e-02	2.743e-02	1.240e-02	8.924e-03	5.985e-03	6.037e-03	1.680e-03
2.442e+01	2.840e-02	2.488e-02	1.195e-02	1.084e-02	4.446e-03	5.852e-03	1.121e-03
2.444e+01	2.821e-02	2.570e-02	1.053e-02	1.166e-02	3.618e-03	3.800e-03	8.487e-04
2.446e+01	2.401e-02	2.034e-02	8.785e-03	1.283e-02	3.265e-03	4.656e-03	2.865e-03
2.448e+01	1.763e-02	1.482e-02	1.252e-02	1.415e-02	5.584e-03	7.272e-03	3.867e-03
2.450e+01	2.024e-02	1.653e-02	1.844e-02	9.730e-03	1.058e-02	1.127e-02	3.616e-03
2.452e+01	2.606e-02	2.208e-02	1.850e-02	6.324e-03	1.105e-02	1.182e-02	3.009e-03
2.454e+01	2.511e-02	2.226e-02	1.063e-02	8.737e-03	1.484e-03	4.167e-03	2.549e-03
2.456e+01	2.475e-02	2.112e-02	9.574e-03	9.479e-03	3.372e-03	2.947e-03	1.440e-03
2.458e+01	2.505e-02	2.154e-02	3.793e-03	1.097e-02	-4.560e-04	-1.708e-03	2.690e-03
2.460e+01	2.207e-02	1.692e-02	1.109e-02	9.498e-03	4.852e-03	3.593e-03	3.718e-03
2.462e+01	2.054e-02	1.378e-02	1.177e-02	7.360e-03	5.890e-03	4.927e-03	3.577e-03
2.464e+01	1.651e-02	1.354e-02	1.147e-02	7.910e-03	5.248e-03	6.023e-03	3.966e-03
2.466e+01	1.467e-02	1.374e-02	1.040e-02	4.324e-03	4.054e-03	7.182e-03	4.682e-03
2.468e+01	1.939e-02	1.595e-02	9.631e-03	5.817e-03	4.077e-03	3.500e-03	5.063e-03
2.470e+01	2.259e-02	1.653e-02	6.122e-03	9.326e-03	2.364e-03	1.612e-03	2.935e-03
2.472e+01	1.787e-02	1.493e-02	4.901e-03	7.061e-03	-1.419e-03	-5.839e-05	3.465e-03
2.474e+01	1.437e-02	1.218e-02	6.628e-03	6.270e-03	-6.441e-05	1.126e-03	3.051e-03
2.476e+01	1.013e-02	8.324e-03	5.235e-03	2.160e-03	-2.218e-04	6.983e-04	3.807e-03
2.478e+01	1.155e-02	7.375e-03	6.150e-03	-3.013e-03	8.512e-05	-1.072e-03	3.668e-03
2.480e+01	1.262e-02	7.705e-03	4.133e-03	-1.413e-04	-7.133e-04	-9.019e-04	4.322e-03
2.482e+01	1.109e-02	9.141e-03	2.068e-03	2.924e-03	-2.117e-03	-1.315e-03	2.883e-03
2.484e+01	7.568e-03	5.933e-03	-6.179e-04	2.844e-03	-3.892e-03	-3.031e-03	2.526e-03
2.486e+01	5.997e-03	4.561e-03	5.151e-03	2.749e-03	9.253e-04	2.930e-03	3.843e-03
2.488e+01	6.776e-03	4.726e-03	7.926e-04	7.251e-04	-7.658e-04	-1.157e-03	6.084e-04
2.490e+01	5.502e-03	2.246e-03	-5.536e-05	-1.222e-04	-2.365e-03	-2.160e-03	-2.306e-05
2.492e+01	5.471e-03	2.779e-03	-4.595e-04	-4.455e-03	-4.875e-03	-3.576e-03	1.169e-03
2.494e+01	3.856e-03	3.249e-03	-4.577e-03	-2.280e-03	-6.688e-03	-6.313e-03	2.938e-03
2.496e+01	-4.176e-04	1.810e-04	-6.249e-03	-4.383e-03	-1.043e-02	-8.638e-03	1.211e-03
2.498e+01	-9.259e-04	-2.099e-03	-6.933e-03	-6.995e-03	-8.040e-03	-7.505e-03	8.724e-07
